# Supplementary material for: Glycolytic interference blocks influenza A virus propagation by impairing viral polymerase-driven synthesis of genomic vRNA
Source: PLoS Pathog. 2023 Jul 13;19(7):e1010986. doi: 10.1371/journal.ppat.1010986 (PMC10343032; doi:10.1371/journal.ppat.1010986)
Supplement: S1 Table — (XLSX) [file ppat.1010986.s017.xlsx]

## Sheet: n-folds
metabolite	H2O mock vs H2O mock	2-DG mock vs H2O mock	2-DG+mannose mock vs H2O mock	H2O virus vs H2O mock	2-DG virus vs H2O mock	2-DG+mannose virus vs H2O mock
glucose	1	1.52791	2.20229	1.21256	1.6093	2.11161
glucose-1-phosphate	1	0.826808	0.699356	1.28474	0.800722	0.730571
glucose-6-phosphate	1	2.36926	3.04365	1.173	2.63317	2.76953
fructose-6-phosphate	1	0.742987	4.65222	1.47814	0.577706	4.85554
fructose-1,6-bisphosphate	1	0.325258	0.201762	0.988731	0.331805	0.240002
glycerol-3-phosphate	1	0.540983	0.471686	0.943304	0.58125	0.280438
1,3-bisphosphoglycerate	1	0.654455	0.922974	1.32902	0.83648	1.16045
3-phosphoglycerate	1	0.437598	0.49935	1.0386	0.512732	0.438103
phosphoenolpyruvate	1	0.441332	0.529101	0.984346	0.569033	0.40156
lactate	1	0.422206	0.422421	0.668639	0.377201	0.341165
uridine diphosphate glucose	1	1.17836	1.02032	1.23963	1.40871	0.912912
uridine diphosphate glucoronic acid	1	0.571526	0.716156	1.10204	0.68416	0.564515
myo-inositol	1	0.542809	0.794012	1.39607	0.748251	0.699816
6-phosphogluconate	1	1.59607	2.17148	1.25026	2.3615	1.99418
sedoheptulose-7-phosphate	1	0.629365	0.784465	1.07158	0.773573	0.785196
acetyl-CoA	1	1.18364	0.912419	1.39255	1.41212	0.964399
citric acid	1	0.711482	0.802607	1.14734	0.776536	0.59476
isocitric acid	1	0.666694	0.783903	1.09621	0.766319	0.61257
succinic acid	1	0.830286	0.960802	1.10873	0.930389	0.853956
malate	1	0.691717	0.73018	1.05863	0.733463	0.594934
arginine	1	1.07257	1.01915	0.991488	1.15182	0.826556
asparagine	1	1.01241	0.788524	0.993022	1.05273	0.637785
glutamate	1	0.690569	0.737998	1.05913	0.748488	0.710713
glutamine	1	0.861105	0.760153	1.07901	0.941881	0.672707
histidine	1	1.14611	1.07285	1.08418	1.18246	0.89318
leucine	1	1.00965	0.83204	1.01249	0.945258	0.778728
lysine	1	1.07927	1.05489	1.04312	1.19268	0.896858
methionine	1	1.07383	0.914866	0.862661	1.07136	0.876083
N-acetylalanine	1	0.291157	0.319051	1.10559	0.293347	0.312873
N-acetylaspartate	1	0.563464	0.610384	1.15691	0.682548	0.542001
phenylalanine	1	1.08832	0.775602	1.13035	1.07977	0.767987
proline	1	0.74054	0.524012	1.46535	0.821905	0.526481
serine	1	0.935281	0.776633	1.12542	1.0032	0.70501
threonine	1	0.912373	0.708495	1.02629	0.949252	0.662445
tryptophan	1	1.08083	0.879844	1.01226	1.11933	0.81732
tyrosine	1	0.908511	0.697962	1.05724	1.02773	0.710664
valine	1	0.9465	0.631224	1.54087	1.09321	0.687527
folic acid	1	1.19581	1.97321	1.53046	1.15278	1.56141
glutathione red. (GSH)	1	0.704756	0.545487	1.21748	0.687922	0.492533
glutathione ox. (GSSG)	1	0.594883	0.836966	0.765094	0.683673	0.722561
adenine	1	1.22993	0.985678	0.89602	1.41064	1.03525
adenosine	1	8.51289	7.11722	2.72535	6.70263	6.91712
adenosine monophosphate	1	1.74348	2.68354	1.13955	2.19866	2.09222
adenosine diphosphate	1	0.998164	1.13213	1.30159	1.10203	0.876847
adenosine triphosphate	1	0.770893	0.645259	1.1242	0.780311	0.629475
cytosine	1	1.32114	1.20783	1.21969	1.1855	1.00617
cytidine	1	1.59138	1.2316	1.29126	1.21746	1.24531
cytidine monophosphate	1	0.934531	1.14131	1.22612	1.06883	0.910893
cytidine diphosphate	1	1.07522	1.3303	1.21464	1.29169	1.0333
cytidine triphosphate	1	0.957817	1.06811	0.773749	0.825264	0.69252
guanine	1	1.44962	1.21608	1.10229	1.15059	1.10381
guanosine	1	1.37775	1.10682	1.12878	1.04767	0.95719
guanosine monophosphate	1	1.23437	1.50253	1.04059	1.29978	1.20869
guanosine diphosphate	1	1.23762	1.26315	1.07208	1.24539	0.927605
uridine	1	1.3862	1.34105	1.40693	1.37355	1.34952
uridine monophosphate	1	0.950371	1.18298	1.21217	1.44542	0.742794
uridine diphosphate	1	1.0462	1.28165	1.18714	1.26685	0.897031
inosine	1	0.775952	0.652261	1.33322	0.674588	0.695035
inosine diphosphate	1	0.970156	1.14071	1.28741	1.06732	0.884568
inosine triphosphate	1	0.698059	0.658348	0.979458	0.729631	0.622605
xanthine	1	0.70236	0.473955	0.942908	0.550857	0.413
nicotinamide	1	1.15383	1.11928	1.15336	1.24143	1.25899
NAD+	1	0.850666	0.931673	1.04588	0.981106	0.834578
NADH	1	0.670452	0.581584	1.03897	0.798844	0.732652
NADP+	1	0.756641	0.751713	1.03928	0.764268	0.565619
FAD	1	0.824319	0.846396	1.01744	0.949045	0.796094
ornithine	1	0.922926	0.674545	1.0323	0.843865	0.823556
N-acetylglutamic acid	1	0.62962	0.680649	1.07074	0.640621	0.636286
aspartic acid	1	1.11688	1.32377	1.15759	1.25934	1.23086
argininosuccinic acid	1	0.856434	0.754065	0.909862	0.796603	0.607743
urea	1	1.03981	0.785242	1.06647	1.02194	0.732809
choline	1	1.56072	1.22817	1.32327	1.59462	1.30502
acetylcholine	1	2.13523	1.59186	1.55594	2.05165	1.8438
γ-aminobutyric acid	1	0.270523	0.392336	1.19815	0.267177	0.289895
pantothenate	1	1.02699	0.686578	1.05826	1.0874	0.672089
pyridoxine	1	1.13034	1.10007	1.20221	1.11046	1.14867
betaine	1	0.777998	0.774145	1.06558	0.750804	0.818034
carnitine	1	0.546247	0.632053	0.961656	0.537649	0.587089
creatine	1	0.254756	0.315519	1.10063	0.270341	0.289746
phosphocreatine	1	0.184619	0.229626	1.00988	0.186515	0.188401

## Sheet: p-values
Dunnett's multiple comparisons test	Mean Diff,	95,00% CI of diff,	Significant?	Summary	Adjusted P Value
glucose
H2O mock vs. 2-DG mock	-0.5279	-1,297 to 0,2415	No	ns	0.288
H2O mock vs. 2-DG+mannose mock	-1.202	-1,972 to -0,4329	Yes	***	0.0005
H2O mock vs. H2O	-0.2126	-0,9820 to 0,5568	No	ns	0.9349
H2O mock vs. 2-DG	-0.6093	-1,379 to 0,1601	No	ns	0.1717
H2O mock vs. 2-DG+mannose	-1.112	-1,881 to -0,3422	Yes	**	0.0014
glucose-1-phosphate
H2O mock vs. 2-DG mock	0.1732	-0,5962 to 0,9426	No	ns	0.9715
H2O mock vs. 2-DG+mannose mock	0.3006	-0,4688 to 1,070	No	ns	0.7852
H2O mock vs. H2O	-0.2847	-1,054 to 0,4847	No	ns	0.8183
H2O mock vs. 2-DG	0.1993	-0,5701 to 0,9687	No	ns	0.9494
H2O mock vs. 2-DG+mannose	0.2694	-0,5000 to 1,039	No	ns	0.848
glucose-6-phosphate
H2O mock vs. 2-DG mock	-1.369	-2,139 to -0,5999	Yes	****	<0,0001
H2O mock vs. 2-DG+mannose mock	-2.044	-2,813 to -1,274	Yes	****	<0,0001
H2O mock vs. H2O	-0.173	-0,9424 to 0,5964	No	ns	0.9716
H2O mock vs. 2-DG	-1.633	-2,403 to -0,8638	Yes	****	<0,0001
H2O mock vs. 2-DG+mannose	-1.77	-2,539 to -1,000	Yes	****	<0,0001
fructose-6-phosphate
H2O mock vs. 2-DG mock	0.257	-0,5124 to 1,026	No	ns	0.8703
H2O mock vs. 2-DG+mannose mock	-3.652	-4,422 to -2,883	Yes	****	<0,0001
H2O mock vs. H2O	-0.4781	-1,248 to 0,2913	No	ns	0.3804
H2O mock vs. 2-DG	0.4223	-0,3471 to 1,192	No	ns	0.5012
H2O mock vs. 2-DG+mannose	-3.856	-4,625 to -3,086	Yes	****	<0,0001
fructose-1,6-bisphosphate
H2O mock vs. 2-DG mock	0.6747	-0,09466 to 1,444	No	ns	0.1074
H2O mock vs. 2-DG+mannose mock	0.7982	0,02883 to 1,568	Yes	*	0.0388
H2O mock vs. H2O	0.01127	-0,7581 to 0,7807	No	ns	>0,9999
H2O mock vs. 2-DG	0.6682	-0,1012 to 1,438	No	ns	0.1127
H2O mock vs. 2-DG+mannose	0.76	-0,009405 to 1,529	No	ns	0.0542
glycerol-3-phosphate
H2O mock vs. 2-DG mock	0.459	-0,3104 to 1,228	No	ns	0.4199
H2O mock vs. 2-DG+mannose mock	0.5283	-0,2411 to 1,298	No	ns	0.2873
H2O mock vs. H2O	0.0567	-0,7127 to 0,8261	No	ns	0.9997
H2O mock vs. 2-DG	0.4188	-0,3507 to 1,188	No	ns	0.5095
H2O mock vs. 2-DG+mannose	0.7196	-0,04984 to 1,489	No	ns	0.0756
1,3-bisphosphoglycerate
H2O mock vs. 2-DG mock	0.3455	-0,4239 to 1,115	No	ns	0.6832
H2O mock vs. 2-DG+mannose mock	0.07703	-0,6924 to 0,8464	No	ns	0.9988
H2O mock vs. H2O	-0.329	-1,098 to 0,4404	No	ns	0.7219
H2O mock vs. 2-DG	0.1635	-0,6059 to 0,9329	No	ns	0.9776
H2O mock vs. 2-DG+mannose	-0.1604	-0,9299 to 0,6090	No	ns	0.9794
3-phosphoglycerate
H2O mock vs. 2-DG mock	0.5624	-0,2070 to 1,332	No	ns	0.2335
H2O mock vs. 2-DG+mannose mock	0.5007	-0,2688 to 1,270	No	ns	0.3367
H2O mock vs. H2O	-0.0386	-0,8080 to 0,7308	No	ns	0.9998
H2O mock vs. 2-DG	0.4873	-0,2821 to 1,257	No	ns	0.3623
H2O mock vs. 2-DG+mannose	0.5619	-0,2075 to 1,331	No	ns	0.2342
phosphoenolpyruvate
H2O mock vs. 2-DG mock	0.5587	-0,2107 to 1,328	No	ns	0.2391
H2O mock vs. 2-DG+mannose mock	0.4709	-0,2985 to 1,240	No	ns	0.395
H2O mock vs. H2O	0.01565	-0,7538 to 0,7851	No	ns	>0,9999
H2O mock vs. 2-DG	0.431	-0,3384 to 1,200	No	ns	0.4814
H2O mock vs. 2-DG+mannose	0.5984	-0,1710 to 1,368	No	ns	0.1848
lactate
H2O mock vs. 2-DG mock	0.5778	-0,1916 to 1,347	No	ns	0.2117
H2O mock vs. 2-DG+mannose mock	0.5776	-0,1918 to 1,347	No	ns	0.212
H2O mock vs. H2O	0.3314	-0,4380 to 1,101	No	ns	0.7165
H2O mock vs. 2-DG	0.6228	-0,1466 to 1,392	No	ns	0.1564
H2O mock vs. 2-DG+mannose	0.6588	-0,1106 to 1,428	No	ns	0.1208
uridine diphosphate glucose
H2O mock vs. 2-DG mock	-0.1784	-0,9478 to 0,5910	No	ns	0.9678
H2O mock vs. 2-DG+mannose mock	-0.02032	-0,7897 to 0,7491	No	ns	>0,9999
H2O mock vs. H2O	-0.2396	-1,009 to 0,5298	No	ns	0.8984
H2O mock vs. 2-DG	-0.4087	-1,178 to 0,3607	No	ns	0.5327
H2O mock vs. 2-DG+mannose	0.08709	-0,6823 to 0,8565	No	ns	0.9984
Row 12
H2O mock vs. 2-DG mock	0.4285	-0,3409 to 1,198	No	ns	0.4871
H2O mock vs. 2-DG+mannose mock	0.2838	-0,4856 to 1,053	No	ns	0.8201
H2O mock vs. H2O	-0.102	-0,8714 to 0,6674	No	ns	0.997
H2O mock vs. 2-DG	0.3158	-0,4536 to 1,085	No	ns	0.7519
H2O mock vs. 2-DG+mannose	0.4355	-0,3339 to 1,205	No	ns	0.4714
myo-inositol
H2O mock vs. 2-DG mock	0.4572	-0,3122 to 1,227	No	ns	0.4238
H2O mock vs. 2-DG+mannose mock	0.206	-0,5634 to 0,9754	No	ns	0.9424
H2O mock vs. H2O	-0.3961	-1,165 to 0,3733	No	ns	0.5626
H2O mock vs. 2-DG	0.2517	-0,5177 to 1,021	No	ns	0.8792
H2O mock vs. 2-DG+mannose	0.3002	-0,4692 to 1,070	No	ns	0.7862
6-phosphogluconate
H2O mock vs. 2-DG mock	-0.5961	-1,365 to 0,1733	No	ns	0.1878
H2O mock vs. 2-DG+mannose mock	-1.171	-1,941 to -0,4021	Yes	***	0.0007
H2O mock vs. H2O	-0.2503	-1,020 to 0,5191	No	ns	0.8816
H2O mock vs. 2-DG	-1.361	-2,131 to -0,5921	Yes	****	<0,0001
H2O mock vs. 2-DG+mannose	-0.9942	-1,764 to -0,2248	Yes	**	0.0055
sedoheptulose-7-phosphate
H2O mock vs. 2-DG mock	0.3706	-0,3988 to 1,140	No	ns	0.6233
H2O mock vs. 2-DG+mannose mock	0.2155	-0,5539 to 0,9849	No	ns	0.9314
H2O mock vs. H2O	-0.07158	-0,8410 to 0,6978	No	ns	0.9996
H2O mock vs. 2-DG	0.2264	-0,5430 to 0,9958	No	ns	0.9175
H2O mock vs. 2-DG+mannose	0.2148	-0,5546 to 0,9842	No	ns	0.9323
acetyl-CoA
H2O mock vs. 2-DG mock	-0.1836	-0,9530 to 0,5858	No	ns	0.9636
H2O mock vs. 2-DG+mannose mock	0.08758	-0,6818 to 0,8570	No	ns	0.9984
H2O mock vs. H2O	-0.3925	-1,162 to 0,3769	No	ns	0.571
H2O mock vs. 2-DG	-0.4121	-1,182 to 0,3573	No	ns	0.5249
H2O mock vs. 2-DG+mannose	0.0356	-0,7338 to 0,8050	No	ns	0.9998
citric acid
H2O mock vs. 2-DG mock	0.2885	-0,4809 to 1,058	No	ns	0.8106
H2O mock vs. 2-DG+mannose mock	0.1974	-0,5720 to 0,9668	No	ns	0.9513
H2O mock vs. H2O	-0.1473	-0,9167 to 0,6221	No	ns	0.9858
H2O mock vs. 2-DG	0.2235	-0,5459 to 0,9929	No	ns	0.9214
H2O mock vs. 2-DG+mannose	0.4052	-0,3642 to 1,175	No	ns	0.541
isocitric acid
H2O mock vs. 2-DG mock	0.3333	-0,4361 to 1,103	No	ns	0.7119
H2O mock vs. 2-DG+mannose mock	0.2161	-0,5533 to 0,9855	No	ns	0.9309
H2O mock vs. H2O	-0.09621	-0,8656 to 0,6732	No	ns	0.998
H2O mock vs. 2-DG	0.2337	-0,5357 to 1,003	No	ns	0.9073
H2O mock vs. 2-DG+mannose	0.3874	-0,3820 to 1,157	No	ns	0.5831
succinic acid
H2O mock vs. 2-DG mock	0.1697	-0,5997 to 0,9391	No	ns	0.9738
H2O mock vs. 2-DG+mannose mock	0.0392	-0,7302 to 0,8086	No	ns	0.9998
H2O mock vs. H2O	-0.1087	-0,8781 to 0,6607	No	ns	0.9961
H2O mock vs. 2-DG	0.06961	-0,6998 to 0,8390	No	ns	0.9996
H2O mock vs. 2-DG+mannose	0.146	-0,6234 to 0,9154	No	ns	0.9863
malate
H2O mock vs. 2-DG mock	0.3083	-0,4611 to 1,078	No	ns	0.7686
H2O mock vs. 2-DG+mannose mock	0.2698	-0,4996 to 1,039	No	ns	0.8472
H2O mock vs. H2O	-0.05863	-0,8280 to 0,7108	No	ns	0.9997
H2O mock vs. 2-DG	0.2665	-0,5029 to 1,036	No	ns	0.8533
H2O mock vs. 2-DG+mannose	0.4051	-0,3643 to 1,174	No	ns	0.5413
arginine
H2O mock vs. 2-DG mock	-0.07257	-0,8420 to 0,6968	No	ns	0.9996
H2O mock vs. 2-DG+mannose mock	-0.01915	-0,7886 to 0,7503	No	ns	>0,9999
H2O mock vs. H2O	0.008512	-0,7609 to 0,7779	No	ns	>0,9999
H2O mock vs. 2-DG	-0.1518	-0,9212 to 0,6176	No	ns	0.9838
H2O mock vs. 2-DG+mannose	0.1734	-0,5960 to 0,9428	No	ns	0.9713
asparagine
H2O mock vs. 2-DG mock	-0.01241	-0,7818 to 0,7570	No	ns	>0,9999
H2O mock vs. 2-DG+mannose mock	0.2115	-0,5579 to 0,9809	No	ns	0.9362
H2O mock vs. H2O	0.006978	-0,7624 to 0,7764	No	ns	>0,9999
H2O mock vs. 2-DG	-0.05273	-0,8221 to 0,7167	No	ns	0.9997
H2O mock vs. 2-DG+mannose	0.3622	-0,4072 to 1,132	No	ns	0.6435
glutamate
H2O mock vs. 2-DG mock	0.3094	-0,4600 to 1,079	No	ns	0.7661
H2O mock vs. 2-DG+mannose mock	0.262	-0,5074 to 1,031	No	ns	0.8615
H2O mock vs. H2O	-0.05913	-0,8285 to 0,7103	No	ns	0.9997
H2O mock vs. 2-DG	0.2515	-0,5179 to 1,021	No	ns	0.8796
H2O mock vs. 2-DG+mannose	0.2893	-0,4801 to 1,059	No	ns	0.809
glutamine
H2O mock vs. 2-DG mock	0.1389	-0,6305 to 0,9083	No	ns	0.9891
H2O mock vs. 2-DG+mannose mock	0.2398	-0,5296 to 1,009	No	ns	0.8981
H2O mock vs. H2O	-0.07901	-0,8484 to 0,6904	No	ns	0.9987
H2O mock vs. 2-DG	0.05812	-0,7113 to 0,8275	No	ns	0.9997
H2O mock vs. 2-DG+mannose	0.3273	-0,4421 to 1,097	No	ns	0.7258
histidine
H2O mock vs. 2-DG mock	-0.1461	-0,9155 to 0,6233	No	ns	0.9863
H2O mock vs. 2-DG+mannose mock	-0.07285	-0,8422 to 0,6966	No	ns	0.9996
H2O mock vs. H2O	-0.08418	-0,8536 to 0,6852	No	ns	0.9985
H2O mock vs. 2-DG	-0.1825	-0,9519 to 0,5869	No	ns	0.9646
H2O mock vs. 2-DG+mannose	0.1068	-0,6626 to 0,8762	No	ns	0.9964
leucine
H2O mock vs. 2-DG mock	-0.009646	-0,7790 to 0,7598	No	ns	>0,9999
H2O mock vs. 2-DG+mannose mock	0.168	-0,6014 to 0,9374	No	ns	0.9749
H2O mock vs. H2O	-0.01249	-0,7819 to 0,7569	No	ns	>0,9999
H2O mock vs. 2-DG	0.05474	-0,7147 to 0,8241	No	ns	0.9997
H2O mock vs. 2-DG+mannose	0.2213	-0,5481 to 0,9907	No	ns	0.9243
lysine
H2O mock vs. 2-DG mock	-0.07927	-0,8487 to 0,6901	No	ns	0.9987
H2O mock vs. 2-DG+mannose mock	-0.05489	-0,8243 to 0,7145	No	ns	0.9997
H2O mock vs. H2O	-0.04312	-0,8125 to 0,7263	No	ns	0.9998
H2O mock vs. 2-DG	-0.1927	-0,9621 to 0,5767	No	ns	0.9558
H2O mock vs. 2-DG+mannose	0.1031	-0,6663 to 0,8725	No	ns	0.9969
methionine
H2O mock vs. 2-DG mock	-0.07383	-0,8432 to 0,6956	No	ns	0.9996
H2O mock vs. 2-DG+mannose mock	0.08513	-0,6843 to 0,8545	No	ns	0.9985
H2O mock vs. H2O	0.1373	-0,6321 to 0,9067	No	ns	0.9897
H2O mock vs. 2-DG	-0.07136	-0,8408 to 0,6980	No	ns	0.9996
H2O mock vs. 2-DG+mannose	0.1239	-0,6455 to 0,8933	No	ns	0.9936
N-acetylalanine
H2O mock vs. 2-DG mock	0.7088	-0,06056 to 1,478	No	ns	0.0825
H2O mock vs. 2-DG+mannose mock	0.6809	-0,08845 to 1,450	No	ns	0.1024
H2O mock vs. H2O	-0.1056	-0,8750 to 0,6638	No	ns	0.9965
H2O mock vs. 2-DG	0.7067	-0,06275 to 1,476	No	ns	0.0839
H2O mock vs. 2-DG+mannose	0.6871	-0,08228 to 1,457	No	ns	0.0977
N-acetylaspartate
H2O mock vs. 2-DG mock	0.4365	-0,3329 to 1,206	No	ns	0.469
H2O mock vs. 2-DG+mannose mock	0.3896	-0,3798 to 1,159	No	ns	0.5779
H2O mock vs. H2O	-0.1569	-0,9263 to 0,6125	No	ns	0.9813
H2O mock vs. 2-DG	0.3175	-0,4520 to 1,087	No	ns	0.7482
H2O mock vs. 2-DG+mannose	0.458	-0,3114 to 1,227	No	ns	0.4221
phenylalanine
H2O mock vs. 2-DG mock	-0.08832	-0,8577 to 0,6811	No	ns	0.9984
H2O mock vs. 2-DG+mannose mock	0.2244	-0,5450 to 0,9938	No	ns	0.9201
H2O mock vs. H2O	-0.1303	-0,8997 to 0,6391	No	ns	0.992
H2O mock vs. 2-DG	-0.07977	-0,8492 to 0,6896	No	ns	0.9987
H2O mock vs. 2-DG+mannose	0.232	-0,5374 to 1,001	No	ns	0.9096
proline
H2O mock vs. 2-DG mock	0.2595	-0,5099 to 1,029	No	ns	0.866
H2O mock vs. 2-DG+mannose mock	0.476	-0,2934 to 1,245	No	ns	0.3848
H2O mock vs. H2O	-0.4653	-1,235 to 0,3041	No	ns	0.4066
H2O mock vs. 2-DG	0.1781	-0,5913 to 0,9475	No	ns	0.968
H2O mock vs. 2-DG+mannose	0.4735	-0,2959 to 1,243	No	ns	0.3897
serine
H2O mock vs. 2-DG mock	0.06472	-0,7047 to 0,8341	No	ns	0.9997
H2O mock vs. 2-DG+mannose mock	0.2234	-0,5460 to 0,9928	No	ns	0.9215
H2O mock vs. H2O	-0.1254	-0,8948 to 0,6440	No	ns	0.9933
H2O mock vs. 2-DG	-0.003198	-0,7726 to 0,7662	No	ns	>0,9999
H2O mock vs. 2-DG+mannose	0.295	-0,4744 to 1,064	No	ns	0.7972
threonine
H2O mock vs. 2-DG mock	0.08763	-0,6818 to 0,8570	No	ns	0.9984
H2O mock vs. 2-DG+mannose mock	0.2915	-0,4779 to 1,061	No	ns	0.8044
H2O mock vs. H2O	-0.02629	-0,7957 to 0,7431	No	ns	0.9999
H2O mock vs. 2-DG	0.05075	-0,7187 to 0,8202	No	ns	0.9997
H2O mock vs. 2-DG+mannose	0.3376	-0,4318 to 1,107	No	ns	0.702
tryptophan
H2O mock vs. 2-DG mock	-0.08083	-0,8502 to 0,6886	No	ns	0.9986
H2O mock vs. 2-DG+mannose mock	0.1202	-0,6492 to 0,8896	No	ns	0.9944
H2O mock vs. H2O	-0.01226	-0,7817 to 0,7571	No	ns	>0,9999
H2O mock vs. 2-DG	-0.1193	-0,8887 to 0,6501	No	ns	0.9945
H2O mock vs. 2-DG+mannose	0.1827	-0,5867 to 0,9521	No	ns	0.9644
tyrosine
H2O mock vs. 2-DG mock	0.09149	-0,6779 to 0,8609	No	ns	0.9982
H2O mock vs. 2-DG+mannose mock	0.302	-0,4674 to 1,071	No	ns	0.7822
H2O mock vs. H2O	-0.05724	-0,8266 to 0,7122	No	ns	0.9997
H2O mock vs. 2-DG	-0.02773	-0,7971 to 0,7417	No	ns	0.9999
H2O mock vs. 2-DG+mannose	0.2893	-0,4801 to 1,059	No	ns	0.8089
valine
H2O mock vs. 2-DG mock	0.0535	-0,7159 to 0,8229	No	ns	0.9997
H2O mock vs. 2-DG+mannose mock	0.3688	-0,4006 to 1,138	No	ns	0.6278
H2O mock vs. H2O	-0.5409	-1,310 to 0,2285	No	ns	0.2666
H2O mock vs. 2-DG	-0.09321	-0,8626 to 0,6762	No	ns	0.9982
H2O mock vs. 2-DG+mannose	0.3125	-0,4569 to 1,082	No	ns	0.7593
folic acid
H2O mock vs. 2-DG mock	-0.1958	-0,9652 to 0,5736	No	ns	0.9529
H2O mock vs. 2-DG+mannose mock	-0.9732	-1,743 to -0,2038	Yes	**	0.0069
H2O mock vs. H2O	-0.5305	-1,300 to 0,2389	No	ns	0.2837
H2O mock vs. 2-DG	-0.1528	-0,9222 to 0,6166	No	ns	0.9833
H2O mock vs. 2-DG+mannose	-0.5614	-1,331 to 0,2080	No	ns	0.2349
glutathione red. (GSH)
H2O mock vs. 2-DG mock	0.2952	-0,4742 to 1,065	No	ns	0.7967
H2O mock vs. 2-DG+mannose mock	0.4545	-0,3149 to 1,224	No	ns	0.4296
H2O mock vs. H2O	-0.2175	-0,9869 to 0,5519	No	ns	0.9291
H2O mock vs. 2-DG	0.3121	-0,4573 to 1,081	No	ns	0.7602
H2O mock vs. 2-DG+mannose	0.5075	-0,2619 to 1,277	No	ns	0.324
glutathione ox. (GSSG)
H2O mock vs. 2-DG mock	0.4051	-0,3643 to 1,175	No	ns	0.5413
H2O mock vs. 2-DG+mannose mock	0.163	-0,6064 to 0,9324	No	ns	0.9779
H2O mock vs. H2O	0.2349	-0,5345 to 1,004	No	ns	0.9054
H2O mock vs. 2-DG	0.3163	-0,4531 to 1,086	No	ns	0.7508
H2O mock vs. 2-DG+mannose	0.2774	-0,4920 to 1,047	No	ns	0.8327
adenine
H2O mock vs. 2-DG mock	-0.2299	-0,9993 to 0,5395	No	ns	0.9126
H2O mock vs. 2-DG+mannose mock	0.01432	-0,7551 to 0,7837	No	ns	>0,9999
H2O mock vs. H2O	0.104	-0,6654 to 0,8734	No	ns	0.9968
H2O mock vs. 2-DG	-0.4106	-1,180 to 0,3588	No	ns	0.5283
H2O mock vs. 2-DG+mannose	-0.03525	-0,8047 to 0,7342	No	ns	0.9999
adenosine
H2O mock vs. 2-DG mock	-7.513	-8,282 to -6,743	Yes	****	<0,0001
H2O mock vs. 2-DG+mannose mock	-6.117	-6,887 to -5,348	Yes	****	<0,0001
H2O mock vs. H2O	-1.725	-2,495 to -0,9559	Yes	****	<0,0001
H2O mock vs. 2-DG	-5.703	-6,472 to -4,933	Yes	****	<0,0001
H2O mock vs. 2-DG+mannose	-5.917	-6,687 to -5,148	Yes	****	<0,0001
adenosine monophosphate
H2O mock vs. 2-DG mock	-0.7435	-1,513 to 0,02593	No	ns	0.0622
H2O mock vs. 2-DG+mannose mock	-1.684	-2,453 to -0,9141	Yes	****	<0,0001
H2O mock vs. H2O	-0.1395	-0,9089 to 0,6299	No	ns	0.9889
H2O mock vs. 2-DG	-1.199	-1,968 to -0,4293	Yes	***	0.0005
H2O mock vs. 2-DG+mannose	-1.092	-1,862 to -0,3228	Yes	**	0.0018
adenosine diphosphate
H2O mock vs. 2-DG mock	0.001836	-0,7676 to 0,7712	No	ns	>0,9999
H2O mock vs. 2-DG+mannose mock	-0.1321	-0,9015 to 0,6373	No	ns	0.9915
H2O mock vs. H2O	-0.3016	-1,071 to 0,4678	No	ns	0.7831
H2O mock vs. 2-DG	-0.102	-0,8714 to 0,6674	No	ns	0.997
H2O mock vs. 2-DG+mannose	0.1232	-0,6463 to 0,8926	No	ns	0.9938
adenosine triphosphate
H2O mock vs. 2-DG mock	0.2291	-0,5403 to 0,9985	No	ns	0.9137
H2O mock vs. 2-DG+mannose mock	0.3547	-0,4147 to 1,124	No	ns	0.6613
H2O mock vs. H2O	-0.1242	-0,8936 to 0,6452	No	ns	0.9936
H2O mock vs. 2-DG	0.2197	-0,5497 to 0,9891	No	ns	0.9263
H2O mock vs. 2-DG+mannose	0.3705	-0,3989 to 1,140	No	ns	0.6236
cytosine
H2O mock vs. 2-DG mock	-0.3211	-1,091 to 0,4483	No	ns	0.7399
H2O mock vs. 2-DG+mannose mock	-0.2078	-0,9772 to 0,5616	No	ns	0.9403
H2O mock vs. H2O	-0.2197	-0,9891 to 0,5497	No	ns	0.9264
H2O mock vs. 2-DG	-0.1855	-0,9549 to 0,5839	No	ns	0.9622
H2O mock vs. 2-DG+mannose	-0.006171	-0,7756 to 0,7632	No	ns	>0,9999
cytidine
H2O mock vs. 2-DG mock	-0.5914	-1,361 to 0,1780	No	ns	0.1937
H2O mock vs. 2-DG+mannose mock	-0.2316	-1,001 to 0,5378	No	ns	0.9102
H2O mock vs. H2O	-0.2913	-1,061 to 0,4781	No	ns	0.805
H2O mock vs. 2-DG	-0.2175	-0,9869 to 0,5519	No	ns	0.9292
H2O mock vs. 2-DG+mannose	-0.2453	-1,015 to 0,5241	No	ns	0.8896
cytidine monophosphate
H2O mock vs. 2-DG mock	0.06547	-0,7039 to 0,8349	No	ns	0.9997
H2O mock vs. 2-DG+mannose mock	-0.1413	-0,9107 to 0,6281	No	ns	0.9882
H2O mock vs. H2O	-0.2261	-0,9955 to 0,5433	No	ns	0.9178
H2O mock vs. 2-DG	-0.06883	-0,8382 to 0,7006	No	ns	0.9997
H2O mock vs. 2-DG+mannose	0.08911	-0,6803 to 0,8585	No	ns	0.9983
cytidine diphosphate
H2O mock vs. 2-DG mock	-0.07522	-0,8446 to 0,6942	No	ns	0.9996
H2O mock vs. 2-DG+mannose mock	-0.3303	-1,100 to 0,4391	No	ns	0.719
H2O mock vs. H2O	-0.2146	-0,9840 to 0,5548	No	ns	0.9325
H2O mock vs. 2-DG	-0.2917	-1,061 to 0,4777	No	ns	0.804
H2O mock vs. 2-DG+mannose	-0.0333	-0,8027 to 0,7361	No	ns	0.9999
cytidine triphosphate
H2O mock vs. 2-DG mock	0.04218	-0,7272 to 0,8116	No	ns	0.9998
H2O mock vs. 2-DG+mannose mock	-0.06811	-0,8375 to 0,7013	No	ns	0.9997
H2O mock vs. H2O	0.2263	-0,5432 to 0,9957	No	ns	0.9176
H2O mock vs. 2-DG	0.1747	-0,5947 to 0,9441	No	ns	0.9705
H2O mock vs. 2-DG+mannose	0.3075	-0,4619 to 1,077	No	ns	0.7705
guanine
H2O mock vs. 2-DG mock	-0.4496	-1,219 to 0,3198	No	ns	0.4402
H2O mock vs. 2-DG+mannose mock	-0.2161	-0,9855 to 0,5533	No	ns	0.9309
H2O mock vs. H2O	-0.1023	-0,8717 to 0,6671	No	ns	0.997
H2O mock vs. 2-DG	-0.1506	-0,9200 to 0,6188	No	ns	0.9843
H2O mock vs. 2-DG+mannose	-0.1038	-0,8732 to 0,6656	No	ns	0.9968
guanosine
H2O mock vs. 2-DG mock	-0.3777	-1,147 to 0,3917	No	ns	0.6063
H2O mock vs. 2-DG+mannose mock	-0.1068	-0,8762 to 0,6626	No	ns	0.9964
H2O mock vs. H2O	-0.1288	-0,8982 to 0,6406	No	ns	0.9924
H2O mock vs. 2-DG	-0.04767	-0,8171 to 0,7217	No	ns	0.9997
H2O mock vs. 2-DG+mannose	0.04281	-0,7266 to 0,8122	No	ns	0.9998
guanosine monophosphate
H2O mock vs. 2-DG mock	-0.2344	-1,004 to 0,5350	No	ns	0.9063
H2O mock vs. 2-DG+mannose mock	-0.5025	-1,272 to 0,2669	No	ns	0.333
H2O mock vs. H2O	-0.04059	-0,8100 to 0,7288	No	ns	0.9998
H2O mock vs. 2-DG	-0.2998	-1,069 to 0,4696	No	ns	0.7871
H2O mock vs. 2-DG+mannose	-0.2087	-0,9781 to 0,5607	No	ns	0.9394
guanosine diphosphate
H2O mock vs. 2-DG mock	-0.2376	-1,007 to 0,5318	No	ns	0.9015
H2O mock vs. 2-DG+mannose mock	-0.2632	-1,033 to 0,5063	No	ns	0.8594
H2O mock vs. H2O	-0.07208	-0,8415 to 0,6973	No	ns	0.9996
H2O mock vs. 2-DG	-0.2454	-1,015 to 0,5240	No	ns	0.8895
H2O mock vs. 2-DG+mannose	0.0724	-0,6970 to 0,8418	No	ns	0.9996
uridine
H2O mock vs. 2-DG mock	-0.3862	-1,156 to 0,3832	No	ns	0.5862
H2O mock vs. 2-DG+mannose mock	-0.3411	-1,110 to 0,4284	No	ns	0.6938
H2O mock vs. H2O	-0.4069	-1,176 to 0,3625	No	ns	0.5369
H2O mock vs. 2-DG	-0.3736	-1,143 to 0,3959	No	ns	0.6164
H2O mock vs. 2-DG+mannose	-0.3495	-1,119 to 0,4199	No	ns	0.674
uridine monophosphate
H2O mock vs. 2-DG mock	0.04963	-0,7198 to 0,8190	No	ns	0.9997
H2O mock vs. 2-DG+mannose mock	-0.183	-0,9524 to 0,5864	No	ns	0.9641
H2O mock vs. H2O	-0.2122	-0,9816 to 0,5572	No	ns	0.9354
H2O mock vs. 2-DG	-0.4454	-1,215 to 0,3240	No	ns	0.4492
H2O mock vs. 2-DG+mannose	0.2572	-0,5122 to 1,027	No	ns	0.8699
uridine diphosphate
H2O mock vs. 2-DG mock	-0.0462	-0,8156 to 0,7232	No	ns	0.9998
H2O mock vs. 2-DG+mannose mock	-0.2816	-1,051 to 0,4878	No	ns	0.8244
H2O mock vs. H2O	-0.1871	-0,9565 to 0,5823	No	ns	0.9608
H2O mock vs. 2-DG	-0.2669	-1,036 to 0,5026	No	ns	0.8527
H2O mock vs. 2-DG+mannose	0.103	-0,6664 to 0,8724	No	ns	0.9969
inosine
H2O mock vs. 2-DG mock	0.224	-0,5454 to 0,9935	No	ns	0.9206
H2O mock vs. 2-DG+mannose mock	0.3477	-0,4217 to 1,117	No	ns	0.6781
H2O mock vs. H2O	-0.3332	-1,103 to 0,4362	No	ns	0.7121
H2O mock vs. 2-DG	0.3254	-0,4440 to 1,095	No	ns	0.7302
H2O mock vs. 2-DG+mannose	0.305	-0,4644 to 1,074	No	ns	0.7758
inosine diphosphate
H2O mock vs. 2-DG mock	0.02984	-0,7396 to 0,7992	No	ns	0.9999
H2O mock vs. 2-DG+mannose mock	-0.1407	-0,9101 to 0,6287	No	ns	0.9885
H2O mock vs. H2O	-0.2874	-1,057 to 0,4820	No	ns	0.8129
H2O mock vs. 2-DG	-0.06732	-0,8367 to 0,7021	No	ns	0.9997
H2O mock vs. 2-DG+mannose	0.1154	-0,6540 to 0,8848	No	ns	0.9952
inosine triphosphate
H2O mock vs. 2-DG mock	0.3019	-0,4675 to 1,071	No	ns	0.7824
H2O mock vs. 2-DG+mannose mock	0.3417	-0,4278 to 1,111	No	ns	0.6923
H2O mock vs. H2O	0.02054	-0,7489 to 0,7899	No	ns	>0,9999
H2O mock vs. 2-DG	0.2704	-0,4990 to 1,040	No	ns	0.8462
H2O mock vs. 2-DG+mannose	0.3774	-0,3920 to 1,147	No	ns	0.6072
xanthine
H2O mock vs. 2-DG mock	0.2976	-0,4718 to 1,067	No	ns	0.7916
H2O mock vs. 2-DG+mannose mock	0.526	-0,2434 to 1,295	No	ns	0.2912
H2O mock vs. H2O	0.05709	-0,7123 to 0,8265	No	ns	0.9997
H2O mock vs. 2-DG	0.4491	-0,3203 to 1,219	No	ns	0.4412
H2O mock vs. 2-DG+mannose	0.587	-0,1824 to 1,356	No	ns	0.1993
nicotinamide
H2O mock vs. 2-DG mock	-0.1538	-0,9232 to 0,6156	No	ns	0.9828
H2O mock vs. 2-DG+mannose mock	-0.1193	-0,8887 to 0,6501	No	ns	0.9945
H2O mock vs. H2O	-0.1534	-0,9228 to 0,6160	No	ns	0.983
H2O mock vs. 2-DG	-0.2414	-1,011 to 0,5280	No	ns	0.8957
H2O mock vs. 2-DG+mannose	-0.259	-1,028 to 0,5104	No	ns	0.8669
NAD+
H2O mock vs. 2-DG mock	0.1493	-0,6201 to 0,9187	No	ns	0.9849
H2O mock vs. 2-DG+mannose mock	0.06833	-0,7011 to 0,8377	No	ns	0.9997
H2O mock vs. H2O	-0.04588	-0,8153 to 0,7235	No	ns	0.9998
H2O mock vs. 2-DG	0.01889	-0,7505 to 0,7883	No	ns	>0,9999
H2O mock vs. 2-DG+mannose	0.1654	-0,6040 to 0,9348	No	ns	0.9765
NADH
H2O mock vs. 2-DG mock	0.3295	-0,4399 to 1,099	No	ns	0.7207
H2O mock vs. 2-DG+mannose mock	0.4184	-0,3510 to 1,188	No	ns	0.5103
H2O mock vs. H2O	-0.03897	-0,8084 to 0,7304	No	ns	0.9998
H2O mock vs. 2-DG	0.2012	-0,5682 to 0,9706	No	ns	0.9475
H2O mock vs. 2-DG+mannose	0.2673	-0,5021 to 1,037	No	ns	0.8519
NADP+
H2O mock vs. 2-DG mock	0.2434	-0,5260 to 1,013	No	ns	0.8927
H2O mock vs. 2-DG+mannose mock	0.2483	-0,5211 to 1,018	No	ns	0.8849
H2O mock vs. H2O	-0.03928	-0,8087 to 0,7301	No	ns	0.9998
H2O mock vs. 2-DG	0.2357	-0,5337 to 1,005	No	ns	0.9043
H2O mock vs. 2-DG+mannose	0.4344	-0,3350 to 1,204	No	ns	0.4739
FAD
H2O mock vs. 2-DG mock	0.1757	-0,5937 to 0,9451	No	ns	0.9698
H2O mock vs. 2-DG+mannose mock	0.1536	-0,6158 to 0,9230	No	ns	0.9829
H2O mock vs. H2O	-0.01744	-0,7868 to 0,7520	No	ns	>0,9999
H2O mock vs. 2-DG	0.05096	-0,7184 to 0,8204	No	ns	0.9997
H2O mock vs. 2-DG+mannose	0.2039	-0,5655 to 0,9733	No	ns	0.9446
ornithine
H2O mock vs. 2-DG mock	0.07707	-0,6923 to 0,8465	No	ns	0.9988
H2O mock vs. 2-DG+mannose mock	0.3255	-0,4439 to 1,095	No	ns	0.7301
H2O mock vs. H2O	-0.0323	-0,8017 to 0,7371	No	ns	0.9999
H2O mock vs. 2-DG	0.1561	-0,6133 to 0,9255	No	ns	0.9817
H2O mock vs. 2-DG+mannose	0.1764	-0,5930 to 0,9458	No	ns	0.9692
N-acetylglutamic acid
H2O mock vs. 2-DG mock	0.3704	-0,3990 to 1,140	No	ns	0.624
H2O mock vs. 2-DG+mannose mock	0.3194	-0,4501 to 1,089	No	ns	0.744
H2O mock vs. H2O	-0.07074	-0,8401 to 0,6987	No	ns	0.9996
H2O mock vs. 2-DG	0.3594	-0,4100 to 1,129	No	ns	0.6504
H2O mock vs. 2-DG+mannose	0.3637	-0,4057 to 1,133	No	ns	0.6399
aspartic acid
H2O mock vs. 2-DG mock	-0.1169	-0,8863 to 0,6525	No	ns	0.995
H2O mock vs. 2-DG+mannose mock	-0.3238	-1,093 to 0,4456	No	ns	0.734
H2O mock vs. H2O	-0.1576	-0,9270 to 0,6118	No	ns	0.9809
H2O mock vs. 2-DG	-0.2593	-1,029 to 0,5101	No	ns	0.8663
H2O mock vs. 2-DG+mannose	-0.2309	-1,000 to 0,5385	No	ns	0.9113
argininosuccinic acid
H2O mock vs. 2-DG mock	0.1436	-0,6258 to 0,9130	No	ns	0.9873
H2O mock vs. 2-DG+mannose mock	0.2459	-0,5235 to 1,015	No	ns	0.8887
H2O mock vs. H2O	0.09014	-0,6793 to 0,8595	No	ns	0.9983
H2O mock vs. 2-DG	0.2034	-0,5660 to 0,9728	No	ns	0.9452
H2O mock vs. 2-DG+mannose	0.3923	-0,3771 to 1,162	No	ns	0.5716
urea
H2O mock vs. 2-DG mock	-0.03981	-0,8092 to 0,7296	No	ns	0.9998
H2O mock vs. 2-DG+mannose mock	0.2148	-0,5546 to 0,9842	No	ns	0.9323
H2O mock vs. H2O	-0.06647	-0,8359 to 0,7029	No	ns	0.9997
H2O mock vs. 2-DG	-0.02194	-0,7913 to 0,7475	No	ns	>0,9999
H2O mock vs. 2-DG+mannose	0.2672	-0,5022 to 1,037	No	ns	0.8521
choline
H2O mock vs. 2-DG mock	-0.5607	-1,330 to 0,2087	No	ns	0.2359
H2O mock vs. 2-DG+mannose mock	-0.2282	-0,9976 to 0,5412	No	ns	0.915
H2O mock vs. H2O	-0.3233	-1,093 to 0,4461	No	ns	0.7351
H2O mock vs. 2-DG	-0.5946	-1,364 to 0,1748	No	ns	0.1895
H2O mock vs. 2-DG+mannose	-0.305	-1,074 to 0,4644	No	ns	0.7758
acetylcholine
H2O mock vs. 2-DG mock	-1.135	-1,905 to -0,3658	Yes	**	0.001
H2O mock vs. 2-DG+mannose mock	-0.5919	-1,361 to 0,1775	No	ns	0.1931
H2O mock vs. H2O	-0.5559	-1,325 to 0,2135	No	ns	0.2431
H2O mock vs. 2-DG	-1.052	-1,821 to -0,2822	Yes	**	0.0029
H2O mock vs. 2-DG+mannose	-0.8438	-1,613 to -0,07439	Yes	*	0.0256
γ-aminobutyric acid
H2O mock vs. 2-DG mock	0.7295	-0,03993 to 1,499	No	ns	0.0698
H2O mock vs. 2-DG+mannose mock	0.6077	-0,1617 to 1,377	No	ns	0.1736
H2O mock vs. H2O	-0.1981	-0,9676 to 0,5713	No	ns	0.9505
H2O mock vs. 2-DG	0.7328	-0,03658 to 1,502	No	ns	0.068
H2O mock vs. 2-DG+mannose	0.7101	-0,05930 to 1,480	No	ns	0.0816
pantothenate
H2O mock vs. 2-DG mock	-0.02699	-0,7964 to 0,7424	No	ns	0.9999
H2O mock vs. 2-DG+mannose mock	0.3134	-0,4560 to 1,083	No	ns	0.7573
H2O mock vs. H2O	-0.05826	-0,8277 to 0,7111	No	ns	0.9997
H2O mock vs. 2-DG	-0.0874	-0,8568 to 0,6820	No	ns	0.9984
H2O mock vs. 2-DG+mannose	0.3279	-0,4415 to 1,097	No	ns	0.7244
pyridoxine
H2O mock vs. 2-DG mock	-0.1303	-0,8997 to 0,6391	No	ns	0.992
H2O mock vs. 2-DG+mannose mock	-0.1001	-0,8695 to 0,6693	No	ns	0.9973
H2O mock vs. H2O	-0.2022	-0,9716 to 0,5672	No	ns	0.9464
H2O mock vs. 2-DG	-0.1105	-0,8799 to 0,6589	No	ns	0.996
H2O mock vs. 2-DG+mannose	-0.1487	-0,9181 to 0,6207	No	ns	0.9852
betaine
H2O mock vs. 2-DG mock	0.222	-0,5474 to 0,9914	No	ns	0.9233
H2O mock vs. 2-DG+mannose mock	0.2259	-0,5435 to 0,9953	No	ns	0.9182
H2O mock vs. H2O	-0.06558	-0,8350 to 0,7038	No	ns	0.9997
H2O mock vs. 2-DG	0.2492	-0,5202 to 1,019	No	ns	0.8834
H2O mock vs. 2-DG+mannose	0.182	-0,5874 to 0,9514	No	ns	0.965
carnitine
H2O mock vs. 2-DG mock	0.4538	-0,3157 to 1,223	No	ns	0.4312
H2O mock vs. 2-DG+mannose mock	0.3679	-0,4015 to 1,137	No	ns	0.6299
H2O mock vs. H2O	0.03834	-0,7311 to 0,8077	No	ns	0.9998
H2O mock vs. 2-DG	0.4624	-0,3071 to 1,232	No	ns	0.4129
H2O mock vs. 2-DG+mannose	0.4129	-0,3565 to 1,182	No	ns	0.5229
creatine
H2O mock vs. 2-DG mock	0.7452	-0,02416 to 1,515	No	ns	0.0614
H2O mock vs. 2-DG+mannose mock	0.6845	-0,08492 to 1,454	No	ns	0.0997
H2O mock vs. H2O	-0.1006	-0,8700 to 0,6688	No	ns	0.9972
H2O mock vs. 2-DG	0.7297	-0,03974 to 1,499	No	ns	0.0698
H2O mock vs. 2-DG+mannose	0.7103	-0,05915 to 1,480	No	ns	0.0815
phosphocreatine
H2O mock vs. 2-DG mock	0.8154	0,04598 to 1,585	Yes	*	0.0333
H2O mock vs. 2-DG+mannose mock	0.7704	0,0009701 to 1,540	Yes	*	0.0496
H2O mock vs. H2O	-0.009877	-0,7793 to 0,7595	No	ns	>0,9999
H2O mock vs. 2-DG	0.8135	0,04408 to 1,583	Yes	*	0.0338
H2O mock vs. 2-DG+mannose	0.8116	0,04219 to 1,581	Yes	*	0.0345
phosphocreatine
H2O mock vs. 2-DG mock	0.8373	-0,2713 to 1,946	No	ns	0.2071
H2O mock vs. 2-DG+mannose mock	0.7767	-0,3319 to 1,885	No	ns	0.2696
H2O mock vs. H2O	0.275	-0,8336 to 1,384	No	ns	0.9575
H2O mock vs. 2-DG	0.8527	-0,2559 to 1,961	No	ns	0.1932
H2O mock vs. 2-DG+mannose	0.8683	-0,2403 to 1,977	No	ns	0.1796
