# Supplementary material for: Glycolytic interference blocks influenza A virus propagation by impairing viral polymerase-driven synthesis of genomic vRNA
Source: PLoS Pathog. 2023 Jul 13;19(7):e1010986. doi: 10.1371/journal.ppat.1010986 (PMC10343032; doi:10.1371/journal.ppat.1010986)
Supplement: S2 Table — (XLSX) [file ppat.1010986.s018.xlsx]

## Sheet: n-folds
metabolite	H2O mock vs H2O mock	2-DG mock vs H2O mock	2-DG+mannose mock vs H2O mock	H2O virus vs H2O mock	2-DG virus vs H2O mock	2-DG+mannose virus vs H2O mock
glucose	1	1.85141	1.7929	2.12521	1.58726	1.70516
glucose-1-phosphate	1	0.465141	0.60993	1.31087	0.732106	1.07665
glucose-6-phosphate	1	0.497045	0.968334	1.34985	0.798887	1.45104
fructose-6-phosphate	1	0.739502	2.45164	2.47046	1.50147	4.02301
fructose-1,6-bisphosphate	1	1.69378	2.05519	2.92583	3.51479	3.59435
glycerol-3-phosphate	1	0.758802	0.677996	1.64363	0.649627	0.774348
3-phosphoglycerate	1	0.80381	0.898082	0.804415	0.840928	0.83206
phosphoenolpyruvate	1	1.04054	1.02593	1.22902	1.2236	1.28242
lactate	1	0.381075	0.377475	0.636615	0.247574	0.248327
uridine diphosphate glucose	1	1.75361	1.49012	1.06116	1.49759	1.23989
uridine diphosphate glucoronic acid	1	1.23744	1.05189	0.463625	0.957486	0.511088
myo-inositol	1	0.269038	0.402552	0.769683	0.434759	0.555711
6-phosphogluconate	1	1.31217	1.53275	8.61969	9.27458	12.9023
erythrose-4-phosphate	1	1.35269	1.52088	1.26308	1.44412	1.473
sedoheptulose-7-phosphate	1	0.503032	0.795437	0.639249	0.646761	0.579724
acetyl-CoA	1	1.99287	1.17705	3.79307	1.94709	2.28788
citric acid	1	0.667199	0.798333	0.885966	0.474924	0.325435
isocitric acid	1	0.652238	0.736373	0.816828	0.464427	0.34793
succinic acid	1	1.20748	1.82836	0.893746	0.738924	0.723818
malate	1	0.659046	0.766286	0.625561	0.452631	0.382041
arginine	1	1.70945	0.911909	1.0344	1.40567	1.01332
asparagine	1	1.45364	0.402127	0.509944	0.856457	0.312763
cystine	1	0.461361	0.402021	0.875695	0.591287	0.861036
glutamate	1	0.621603	0.563476	0.880779	0.723957	0.541685
glutamine	1	0.612417	0.309628	0.563053	0.654715	0.450982
histidine	1	1.10311	0.599375	0.699945	1.06099	0.583241
lysine	1	1.47544	0.853219	1.05704	1.42844	1.01082
methionine	1	1.41377	0.60623	0.568654	1.04467	0.529715
N-acetylalanine	1	0.205328	0.250547	0.735417	0.235565	0.219083
N-acetylaspartate	1	0.499897	0.43866	1.50713	0.765249	0.734083
phenylalanine	1	1.23105	0.573499	0.607057	0.95569	0.575497
proline	1	0.647983	0.537666	0.582579	0.531052	0.340439
serine	1	1.20926	0.538515	0.518054	1.04383	0.500677
threonine	1	0.934548	0.446824	0.43443	0.698385	0.377681
tryptophan	1	1.34599	0.592418	0.611221	1.03518	0.568565
tyrosine	1	1.14242	0.625671	0.896969	1.07322	0.570438
valine	1	0.910732	0.590264	0.669587	0.88746	0.445923
folic acid	1	1.01497	0.802685	1.7598	0.950076	1.09348
glutathione red. (GSH)	1	1.44838	1.32175	0.68232	0.536149	0.488916
glutathione ox. (GSSG)	1	0.814575	0.81398	0.464331	0.643838	0.3614
adenine	1	1.10158	1.33749	1.2363	1.40291	1.78351
adenosine	1	2.72226	2.89714	0.54288	1.15239	1.37116
adenosine monophosphate	1	1.72389	1.38808	1.0899	1.61633	1.42904
adenosine diphosphate	1	1.10655	1.22835	1.01327	1.22223	1.20348
adenosine triphosphate	1	0.909032	1.00559	0.987043	1.04169	1.14518
cytosine	1	1.06389	1.22016	0.63913	0.583641	0.588268
cytidine	1	1.04282	1.22394	0.635035	0.564621	0.607056
cytidine monophosphate	1	1.00053	0.923644	2.00488	1.30647	1.1476
cytidine diphosphate	1	1.7706	1.59445	1.39198	1.62158	1.41114
cytidine triphosphate	1	0.806411	1.31618	1.14422	0.852048	1.07807
guanine	1	1.00854	1.00814	1.00672	1.00118	1.0175
guanosine	1	1.14306	1.0679	0.425423	0.532237	0.488014
guanosine monophosphate	1	1.08282	1.2145	1.41691	1.24416	1.21374
guanosine diphosphate	1	1.94677	1.51157	1.01731	1.57776	1.56516
thymidine	1	1.38641	1.36497	0.97447	1.01726	1.20761
uridine	1	1.14225	1.21044	0.454249	0.797292	0.610305
uridine monophosphate	1	1.20036	1.55163	1.11402	1.15839	1.13659
uridine diphosphate	1	1.30566	1.64918	0.681285	1.45025	1.01673
inosine	1	0.800207	0.880224	0.751215	0.407342	0.562453
inosine diphosphate	1	1.12692	1.23795	1.03309	1.2315	1.23417
inosine triphosphate	1	1.12616	1.101	1.226	1.20914	0.979871
xanthine	1	0.588477	0.53188	6.12761	0.793614	1.84424
nicotinamide	1	0.690719	0.920053	0.412795	0.499546	0.375209
NAD	1	1.03168	1.18045	0.291307	0.825886	0.315062
NADH	1	0.756267	0.539466	1.08239	1.0641	0.413673
NADP+	1	1.51584	1.58603	0.8237	1.55468	1.20966
FAD	1	0.911584	0.82045	0.793682	0.863605	0.7461
ornithine	1	1.53684	1.11398	1.10705	1.61214	1.24554
N-acetylglutamic acid	1	0.618127	0.567746	1.18709	0.879075	0.790801
aspartic acid	1	0.995233	0.859077	0.778839	1.03212	0.963755
argininosuccinic acid	1	0.643389	0.368509	0.479667	0.369726	0.176964
urea	1	1.15681	0.55904	0.616193	0.909919	0.568273
choline	1	0.367568	0.807958	2.07357	0.623688	1.04703
acetylcholine	1	1.44049	2.45832	3.57785	2.0605	3.86707
γ-aminobutyric acid	1	0.213864	0.418561	0.505927	0.183595	0.226458
pantothenate	1	1.09187	0.846651	0.981534	1.31472	0.993947
pyridoxine	1	1.16045	1.15616	1.07	1.16935	1.23055
betaine	1	0.717321	1.07228	0.763886	0.553688	0.666594
carnitine	1	2.39718	4.39127	0.198968	2.09451	2.22991
creatine	1	0.181246	0.256842	0.773176	0.240228	0.218368
phosphocreatine	1	0.162508	0.223325	0.725132	0.147472	0.131563

## Sheet: p-values
Dunnett's multiple comparisons test	Mean Diff,	95,00% CI of diff,	Significant?	Summary	Adjusted P Value
glucose
H2O mock vs. 2-DG mock	-0.8513	-1,960 to 0,2573	No	ns	0.1944
H2O mock vs. 2-DG+mannose mock	-0.793	-1,902 to 0,3156	No	ns	0.2516
H2O mock vs. H2O	-1.125	-2,234 to -0,01639	Yes	*	0.0453
H2O mock vs. 2-DG	-0.5873	-1,696 to 0,5213	No	ns	0.5354
H2O mock vs. 2-DG+mannose	-0.705	-1,814 to 0,4036	No	ns	0.3584
glucose-1-phosphate
H2O mock vs. 2-DG mock	0.5406	-0,5657 to 1,647	No	ns	0.6106
H2O mock vs. 2-DG+mannose mock	0.3901	-0,7163 to 1,496	No	ns	0.8445
H2O mock vs. H2O	-0.3109	-1,417 to 0,7955	No	ns	0.9308
H2O mock vs. 2-DG	0.2679	-0,8384 to 1,374	No	ns	0.9615
H2O mock vs. 2-DG+mannose	-0.07665	-1,183 to 1,030	No	ns	0.9997
glucose-6-phosphate
H2O mock vs. 2-DG mock	0.503	-0,6056 to 1,612	No	ns	0.6748
H2O mock vs. 2-DG+mannose mock	0.03167	-1,077 to 1,140	No	ns	>0,9999
H2O mock vs. H2O	-0.3497	-1,458 to 0,7589	No	ns	0.8938
H2O mock vs. 2-DG	0.201	-0,9076 to 1,310	No	ns	0.9889
H2O mock vs. 2-DG+mannose	-0.451	-1,560 to 0,6576	No	ns	0.7582
fructose-6-phosphate
H2O mock vs. 2-DG mock	0.2607	-0,8479 to 1,369	No	ns	0.9658
H2O mock vs. 2-DG+mannose mock	-1.451	-2,560 to -0,3427	Yes	**	0.0048
H2O mock vs. H2O	-1.471	-2,579 to -0,3621	Yes	**	0.0041
H2O mock vs. 2-DG	-0.5013	-1,610 to 0,6073	No	ns	0.6776
H2O mock vs. 2-DG+mannose	-3.023	-4,132 to -1,914	Yes	****	<0,0001
fructose-1,6-bisphosphate
H2O mock vs. 2-DG mock	-0.6937	-1,802 to 0,4149	No	ns	0.3738
H2O mock vs. 2-DG+mannose mock	-1.055	-2,164 to 0,05361	No	ns	0.0683
H2O mock vs. H2O	-1.926	-3,034 to -0,8171	Yes	****	<0,0001
H2O mock vs. 2-DG	-2.515	-3,623 to -1,406	Yes	****	<0,0001
H2O mock vs. 2-DG+mannose	-2.594	-3,703 to -1,486	Yes	****	<0,0001
glycerol-3-phosphate
H2O mock vs. 2-DG mock	0.2413	-0,8673 to 1,350	No	ns	0.9752
H2O mock vs. 2-DG+mannose mock	0.322	-0,7866 to 1,431	No	ns	0.9214
H2O mock vs. H2O	-0.6437	-1,752 to 0,4649	No	ns	0.4465
H2O mock vs. 2-DG	0.3503	-0,7583 to 1,459	No	ns	0.893
H2O mock vs. 2-DG+mannose	0.2257	-0,8829 to 1,334	No	ns	0.9814
3-phosphoglycerate
H2O mock vs. 2-DG mock	0.196	-0,9126 to 1,305	No	ns	0.9902
H2O mock vs. 2-DG+mannose mock	0.102	-1,007 to 1,211	No	ns	0.9996
H2O mock vs. H2O	0.1957	-0,9129 to 1,304	No	ns	0.9903
H2O mock vs. 2-DG	0.159	-0,9496 to 1,268	No	ns	0.996
H2O mock vs. 2-DG+mannose	0.168	-0,9406 to 1,277	No	ns	0.995
phosphoenolpyruvate
H2O mock vs. 2-DG mock	-0.04067	-1,149 to 1,068	No	ns	0.9999
H2O mock vs. 2-DG+mannose mock	-0.026	-1,135 to 1,083	No	ns	>0,9999
H2O mock vs. H2O	-0.229	-1,338 to 0,8796	No	ns	0.9802
H2O mock vs. 2-DG	-0.2237	-1,332 to 0,8849	No	ns	0.9821
H2O mock vs. 2-DG+mannose	-0.2827	-1,391 to 0,8259	No	ns	0.9525
lactate
H2O mock vs. 2-DG mock	0.6189	-0,4897 to 1,728	No	ns	0.4847
H2O mock vs. 2-DG+mannose mock	0.6225	-0,4861 to 1,731	No	ns	0.479
H2O mock vs. H2O	0.3634	-0,7452 to 1,472	No	ns	0.8785
H2O mock vs. 2-DG	0.7524	-0,3562 to 1,861	No	ns	0.2978
H2O mock vs. 2-DG+mannose	0.7517	-0,3569 to 1,860	No	ns	0.2986
uridine diphosphate glucose
H2O mock vs. 2-DG mock	-0.7537	-1,862 to 0,3549	No	ns	0.2963
H2O mock vs. 2-DG+mannose mock	-0.4903	-1,599 to 0,6183	No	ns	0.6955
H2O mock vs. H2O	-0.061	-1,170 to 1,048	No	ns	0.9998
H2O mock vs. 2-DG	-0.4973	-1,606 to 0,6113	No	ns	0.6842
H2O mock vs. 2-DG+mannose	-0.2397	-1,348 to 0,8689	No	ns	0.9759
uridine diphosphate glucoronic acid
H2O mock vs. 2-DG mock	-0.2373	-1,346 to 0,8713	No	ns	0.9769
H2O mock vs. 2-DG+mannose mock	-0.052	-1,161 to 1,057	No	ns	0.9998
H2O mock vs. H2O	0.5363	-0,5723 to 1,645	No	ns	0.6196
H2O mock vs. 2-DG	0.04233	-1,066 to 1,151	No	ns	0.9999
H2O mock vs. 2-DG+mannose	0.489	-0,6196 to 1,598	No	ns	0.6977
myo-inositol
H2O mock vs. 2-DG mock	0.731	-0,3776 to 1,840	No	ns	0.3243
H2O mock vs. 2-DG+mannose mock	0.5973	-0,5113 to 1,706	No	ns	0.519
H2O mock vs. H2O	0.2303	-0,8783 to 1,339	No	ns	0.9797
H2O mock vs. 2-DG	0.5653	-0,5433 to 1,674	No	ns	0.5714
H2O mock vs. 2-DG+mannose	0.4443	-0,6643 to 1,553	No	ns	0.7685
6-phosphogluconate
H2O mock vs. 2-DG mock	-0.312	-1,421 to 0,7966	No	ns	0.9303
H2O mock vs. 2-DG+mannose mock	-0.533	-1,642 to 0,5756	No	ns	0.6251
H2O mock vs. H2O	-7.619	-8,728 to -6,511	Yes	****	<0,0001
H2O mock vs. 2-DG	-8.275	-9,383 to -7,166	Yes	****	<0,0001
H2O mock vs. 2-DG+mannose	-11.9	-13,01 to -10,79	Yes	****	<0,0001
erythrose-4-phosphate
H2O mock vs. 2-DG mock	-0.3527	-1,461 to 0,7559	No	ns	0.8905
H2O mock vs. 2-DG+mannose mock	-0.5207	-1,629 to 0,5879	No	ns	0.6456
H2O mock vs. H2O	-0.263	-1,372 to 0,8456	No	ns	0.9645
H2O mock vs. 2-DG	-0.4443	-1,553 to 0,6643	No	ns	0.7685
H2O mock vs. 2-DG+mannose	-0.473	-1,582 to 0,6356	No	ns	0.7236
sedoheptulose-7-phosphate
H2O mock vs. 2-DG mock	0.497	-0,6116 to 1,606	No	ns	0.6847
H2O mock vs. 2-DG+mannose mock	0.2047	-0,9039 to 1,313	No	ns	0.9879
H2O mock vs. H2O	0.361	-0,7476 to 1,470	No	ns	0.8812
H2O mock vs. 2-DG	0.353	-0,7556 to 1,462	No	ns	0.8902
H2O mock vs. 2-DG+mannose	0.4203	-0,6883 to 1,529	No	ns	0.804
acetyl-CoA
H2O mock vs. 2-DG mock	-0.9929	-2,101 to 0,1157	No	ns	0.0963
H2O mock vs. 2-DG+mannose mock	-0.1771	-1,286 to 0,9316	No	ns	0.9938
H2O mock vs. H2O	-2.793	-3,902 to -1,684	Yes	****	<0,0001
H2O mock vs. 2-DG	-0.9471	-2,056 to 0,1615	No	ns	0.1223
H2O mock vs. 2-DG+mannose	-1.288	-2,396 to -0,1793	Yes	*	0.0157
citric acid
H2O mock vs. 2-DG mock	0.3328	-0,7758 to 1,441	No	ns	0.9111
H2O mock vs. 2-DG+mannose mock	0.2017	-0,9069 to 1,310	No	ns	0.9887
H2O mock vs. H2O	0.114	-0,9946 to 1,223	No	ns	0.9987
H2O mock vs. 2-DG	0.5251	-0,5835 to 1,634	No	ns	0.6383
H2O mock vs. 2-DG+mannose	0.6746	-0,4340 to 1,783	No	ns	0.4008
isocitric acid
H2O mock vs. 2-DG mock	0.3478	-0,7608 to 1,456	No	ns	0.8958
H2O mock vs. 2-DG+mannose mock	0.2636	-0,8450 to 1,372	No	ns	0.9642
H2O mock vs. H2O	0.1832	-0,9254 to 1,292	No	ns	0.9929
H2O mock vs. 2-DG	0.5356	-0,5730 to 1,644	No	ns	0.6208
H2O mock vs. 2-DG+mannose	0.6521	-0,4565 to 1,761	No	ns	0.4339
succinic acid
H2O mock vs. 2-DG mock	-0.2075	-1,316 to 0,9011	No	ns	0.9871
H2O mock vs. 2-DG+mannose mock	-0.8284	-1,937 to 0,2802	No	ns	0.2156
H2O mock vs. H2O	0.1063	-1,002 to 1,215	No	ns	0.9996
H2O mock vs. 2-DG	0.2611	-0,8475 to 1,370	No	ns	0.9656
H2O mock vs. 2-DG+mannose	0.2762	-0,8324 to 1,385	No	ns	0.9567
malate
H2O mock vs. 2-DG mock	0.341	-0,7677 to 1,450	No	ns	0.9029
H2O mock vs. 2-DG+mannose mock	0.2337	-0,8749 to 1,342	No	ns	0.9784
H2O mock vs. H2O	0.3744	-0,7342 to 1,483	No	ns	0.8653
H2O mock vs. 2-DG	0.5474	-0,5612 to 1,656	No	ns	0.6012
H2O mock vs. 2-DG+mannose	0.618	-0,4906 to 1,727	No	ns	0.4863
arginine
H2O mock vs. 2-DG mock	-0.7095	-1,818 to 0,3992	No	ns	0.3523
H2O mock vs. 2-DG+mannose mock	0.08809	-1,021 to 1,197	No	ns	0.9997
H2O mock vs. H2O	-0.0344	-1,143 to 1,074	No	ns	0.9999
H2O mock vs. 2-DG	-0.4057	-1,514 to 0,7029	No	ns	0.8246
H2O mock vs. 2-DG+mannose	-0.01332	-1,122 to 1,095	No	ns	>0,9999
asparagine
H2O mock vs. 2-DG mock	-0.4536	-1,562 to 0,6550	No	ns	0.7541
H2O mock vs. 2-DG+mannose mock	0.5979	-0,5107 to 1,706	No	ns	0.5183
H2O mock vs. H2O	0.4901	-0,6186 to 1,599	No	ns	0.696
H2O mock vs. 2-DG	0.1435	-0,9651 to 1,252	No	ns	0.9974
H2O mock vs. 2-DG+mannose	0.6872	-0,4214 to 1,796	No	ns	0.3828
cystine
H2O mock vs. 2-DG mock	0.5386	-0,5700 to 1,647	No	ns	0.6157
H2O mock vs. 2-DG+mannose mock	0.598	-0,5106 to 1,707	No	ns	0.5181
H2O mock vs. H2O	0.1243	-0,9843 to 1,233	No	ns	0.9985
H2O mock vs. 2-DG	0.4087	-0,6999 to 1,517	No	ns	0.8205
H2O mock vs. 2-DG+mannose	0.139	-0,9696 to 1,248	No	ns	0.998
glutamate
H2O mock vs. 2-DG mock	0.3784	-0,7302 to 1,487	No	ns	0.8604
H2O mock vs. 2-DG+mannose mock	0.4365	-0,6721 to 1,545	No	ns	0.7802
H2O mock vs. H2O	0.1192	-0,9894 to 1,228	No	ns	0.9986
H2O mock vs. 2-DG	0.276	-0,8326 to 1,385	No	ns	0.9568
H2O mock vs. 2-DG+mannose	0.4583	-0,6503 to 1,567	No	ns	0.7468
glutamine
H2O mock vs. 2-DG mock	0.3876	-0,7210 to 1,496	No	ns	0.8488
H2O mock vs. 2-DG+mannose mock	0.6904	-0,4182 to 1,799	No	ns	0.3784
H2O mock vs. H2O	0.4369	-0,6717 to 1,546	No	ns	0.7796
H2O mock vs. 2-DG	0.3453	-0,7633 to 1,454	No	ns	0.8984
H2O mock vs. 2-DG+mannose	0.549	-0,5596 to 1,658	No	ns	0.5984
histidine
H2O mock vs. 2-DG mock	-0.1031	-1,212 to 1,005	No	ns	0.9996
H2O mock vs. 2-DG+mannose mock	0.4006	-0,7080 to 1,509	No	ns	0.8316
H2O mock vs. H2O	0.3001	-0,8086 to 1,409	No	ns	0.9399
H2O mock vs. 2-DG	-0.06099	-1,170 to 1,048	No	ns	0.9998
H2O mock vs. 2-DG+mannose	0.4168	-0,6918 to 1,525	No	ns	0.8091
lysine
H2O mock vs. 2-DG mock	-0.4754	-1,584 to 0,6332	No	ns	0.7197
H2O mock vs. 2-DG+mannose mock	0.1468	-0,9618 to 1,255	No	ns	0.997
H2O mock vs. H2O	-0.05704	-1,166 to 1,052	No	ns	0.9998
H2O mock vs. 2-DG	-0.4284	-1,537 to 0,6802	No	ns	0.7922
H2O mock vs. 2-DG+mannose	-0.01082	-1,119 to 1,098	No	ns	>0,9999
methionine
H2O mock vs. 2-DG mock	-0.4138	-1,522 to 0,6948	No	ns	0.8134
H2O mock vs. 2-DG+mannose mock	0.3938	-0,7148 to 1,502	No	ns	0.8408
H2O mock vs. H2O	0.4313	-0,6773 to 1,540	No	ns	0.7879
H2O mock vs. 2-DG	-0.04467	-1,153 to 1,064	No	ns	0.9999
H2O mock vs. 2-DG+mannose	0.4703	-0,6383 to 1,579	No	ns	0.728
N-acetylalanine
H2O mock vs. 2-DG mock	0.7947	-0,3139 to 1,903	No	ns	0.2498
H2O mock vs. 2-DG+mannose mock	0.7495	-0,3592 to 1,858	No	ns	0.3013
H2O mock vs. H2O	0.2646	-0,8440 to 1,373	No	ns	0.9636
H2O mock vs. 2-DG	0.7644	-0,3442 to 1,873	No	ns	0.2835
H2O mock vs. 2-DG+mannose	0.7809	-0,3277 to 1,890	No	ns	0.2648
N-acetylaspartate
H2O mock vs. 2-DG mock	0.5001	-0,6085 to 1,609	No	ns	0.6797
H2O mock vs. 2-DG+mannose mock	0.5613	-0,5473 to 1,670	No	ns	0.578
H2O mock vs. H2O	-0.5071	-1,616 to 0,6015	No	ns	0.6679
H2O mock vs. 2-DG	0.2348	-0,8739 to 1,343	No	ns	0.978
H2O mock vs. 2-DG+mannose	0.2659	-0,8427 to 1,375	No	ns	0.9629
phenylalanine
H2O mock vs. 2-DG mock	-0.231	-1,340 to 0,8776	No	ns	0.9794
H2O mock vs. 2-DG+mannose mock	0.4265	-0,6821 to 1,535	No	ns	0.7951
H2O mock vs. H2O	0.3929	-0,7157 to 1,502	No	ns	0.8419
H2O mock vs. 2-DG	0.04431	-1,064 to 1,153	No	ns	0.9999
H2O mock vs. 2-DG+mannose	0.4245	-0,6841 to 1,533	No	ns	0.7979
proline
H2O mock vs. 2-DG mock	0.352	-0,7566 to 1,461	No	ns	0.8912
H2O mock vs. 2-DG+mannose mock	0.4623	-0,6463 to 1,571	No	ns	0.7406
H2O mock vs. H2O	0.4174	-0,6912 to 1,526	No	ns	0.8082
H2O mock vs. 2-DG	0.4689	-0,6397 to 1,578	No	ns	0.7301
H2O mock vs. 2-DG+mannose	0.6596	-0,4490 to 1,768	No	ns	0.4226
serine
H2O mock vs. 2-DG mock	-0.2093	-1,318 to 0,8993	No	ns	0.9866
H2O mock vs. 2-DG+mannose mock	0.4615	-0,6471 to 1,570	No	ns	0.7419
H2O mock vs. H2O	0.4819	-0,6267 to 1,591	No	ns	0.7092
H2O mock vs. 2-DG	-0.04383	-1,152 to 1,065	No	ns	0.9999
H2O mock vs. 2-DG+mannose	0.4993	-0,6093 to 1,608	No	ns	0.6809
threonine
H2O mock vs. 2-DG mock	0.06545	-1,043 to 1,174	No	ns	0.9998
H2O mock vs. 2-DG+mannose mock	0.5532	-0,5554 to 1,662	No	ns	0.5915
H2O mock vs. H2O	0.5656	-0,5430 to 1,674	No	ns	0.571
H2O mock vs. 2-DG	0.3016	-0,8070 to 1,410	No	ns	0.9387
H2O mock vs. 2-DG+mannose	0.6223	-0,4863 to 1,731	No	ns	0.4795
tryptophan
H2O mock vs. 2-DG mock	-0.346	-1,455 to 0,7626	No	ns	0.8977
H2O mock vs. 2-DG+mannose mock	0.4076	-0,7010 to 1,516	No	ns	0.8221
H2O mock vs. H2O	0.3888	-0,7198 to 1,497	No	ns	0.8472
H2O mock vs. 2-DG	-0.03518	-1,144 to 1,073	No	ns	0.9999
H2O mock vs. 2-DG+mannose	0.4314	-0,6772 to 1,540	No	ns	0.7878
tyrosine
H2O mock vs. 2-DG mock	-0.1424	-1,251 to 0,9662	No	ns	0.9976
H2O mock vs. 2-DG+mannose mock	0.3743	-0,7343 to 1,483	No	ns	0.8654
H2O mock vs. H2O	0.103	-1,006 to 1,212	No	ns	0.9996
H2O mock vs. 2-DG	-0.07322	-1,182 to 1,035	No	ns	0.9997
H2O mock vs. 2-DG+mannose	0.4296	-0,6790 to 1,538	No	ns	0.7906
valine
H2O mock vs. 2-DG mock	0.08927	-1,019 to 1,198	No	ns	0.9997
H2O mock vs. 2-DG+mannose mock	0.4097	-0,6989 to 1,518	No	ns	0.819
H2O mock vs. H2O	0.3304	-0,7782 to 1,439	No	ns	0.9134
H2O mock vs. 2-DG	0.1125	-0,9961 to 1,221	No	ns	0.9988
H2O mock vs. 2-DG+mannose	0.5541	-0,5545 to 1,663	No	ns	0.5901
folic acid
H2O mock vs. 2-DG mock	-0.015	-1,124 to 1,094	No	ns	>0,9999
H2O mock vs. 2-DG+mannose mock	0.1973	-0,9113 to 1,306	No	ns	0.9899
H2O mock vs. H2O	-0.7597	-1,868 to 0,3489	No	ns	0.2891
H2O mock vs. 2-DG	0.04967	-1,059 to 1,158	No	ns	0.9999
H2O mock vs. 2-DG+mannose	-0.09367	-1,202 to 1,015	No	ns	0.9997
glutathione red. (GSH)
H2O mock vs. 2-DG mock	-0.4483	-1,557 to 0,6603	No	ns	0.7623
H2O mock vs. 2-DG+mannose mock	-0.3217	-1,430 to 0,7869	No	ns	0.9217
H2O mock vs. H2O	0.3177	-0,7909 to 1,426	No	ns	0.9253
H2O mock vs. 2-DG	0.4637	-0,6449 to 1,572	No	ns	0.7385
H2O mock vs. 2-DG+mannose	0.511	-0,5976 to 1,620	No	ns	0.6616
glutathione ox. (GSSG)
H2O mock vs. 2-DG mock	0.1857	-0,9229 to 1,294	No	ns	0.9924
H2O mock vs. 2-DG+mannose mock	0.186	-0,9226 to 1,295	No	ns	0.9924
H2O mock vs. H2O	0.5357	-0,5729 to 1,644	No	ns	0.6206
H2O mock vs. 2-DG	0.356	-0,7526 to 1,465	No	ns	0.8868
H2O mock vs. 2-DG+mannose	0.6387	-0,4699 to 1,747	No	ns	0.4541
adenine
H2O mock vs. 2-DG mock	-0.1016	-1,210 to 1,007	No	ns	0.9996
H2O mock vs. 2-DG+mannose mock	-0.3375	-1,446 to 0,7711	No	ns	0.9065
H2O mock vs. H2O	-0.2363	-1,345 to 0,8723	No	ns	0.9774
H2O mock vs. 2-DG	-0.4029	-1,512 to 0,7057	No	ns	0.8284
H2O mock vs. 2-DG+mannose	-0.7835	-1,892 to 0,3251	No	ns	0.262
adenosine
H2O mock vs. 2-DG mock	-1.722	-2,831 to -0,6136	Yes	***	0.0005
H2O mock vs. 2-DG+mannose mock	-1.897	-3,006 to -0,7885	Yes	****	<0,0001
H2O mock vs. H2O	0.4571	-0,6515 to 1,566	No	ns	0.7487
H2O mock vs. 2-DG	-0.1524	-1,261 to 0,9562	No	ns	0.9965
H2O mock vs. 2-DG+mannose	-0.3712	-1,480 to 0,7374	No	ns	0.8693
adenosine monophosphate
H2O mock vs. 2-DG mock	-0.7239	-1,833 to 0,3847	No	ns	0.3333
H2O mock vs. 2-DG+mannose mock	-0.3881	-1,497 to 0,7205	No	ns	0.8482
H2O mock vs. H2O	-0.0899	-1,199 to 1,019	No	ns	0.9997
H2O mock vs. 2-DG	-0.6163	-1,725 to 0,4923	No	ns	0.4888
H2O mock vs. 2-DG+mannose	-0.429	-1,538 to 0,6796	No	ns	0.7913
adenosine diphosphate
H2O mock vs. 2-DG mock	-0.1066	-1,215 to 1,002	No	ns	0.9996
H2O mock vs. 2-DG+mannose mock	-0.2283	-1,337 to 0,8803	No	ns	0.9804
H2O mock vs. H2O	-0.01327	-1,122 to 1,095	No	ns	>0,9999
H2O mock vs. 2-DG	-0.2222	-1,331 to 0,8864	No	ns	0.9826
H2O mock vs. 2-DG+mannose	-0.2035	-1,312 to 0,9051	No	ns	0.9882
adenosine triphosphate
H2O mock vs. 2-DG mock	0.09097	-1,018 to 1,200	No	ns	0.9997
H2O mock vs. 2-DG+mannose mock	-0.005591	-1,114 to 1,103	No	ns	>0,9999
H2O mock vs. H2O	0.01296	-1,096 to 1,122	No	ns	>0,9999
H2O mock vs. 2-DG	-0.04169	-1,150 to 1,067	No	ns	0.9999
H2O mock vs. 2-DG+mannose	-0.1452	-1,254 to 0,9634	No	ns	0.9972
cytosine
H2O mock vs. 2-DG mock	-0.06389	-1,172 to 1,045	No	ns	0.9998
H2O mock vs. 2-DG+mannose mock	-0.2202	-1,329 to 0,8884	No	ns	0.9833
H2O mock vs. H2O	0.3609	-0,7477 to 1,469	No	ns	0.8813
H2O mock vs. 2-DG	0.4164	-0,6922 to 1,525	No	ns	0.8096
H2O mock vs. 2-DG+mannose	0.4117	-0,6969 to 1,520	No	ns	0.8162
cytidine
H2O mock vs. 2-DG mock	-0.04282	-1,151 to 1,066	No	ns	0.9999
H2O mock vs. 2-DG+mannose mock	-0.2239	-1,333 to 0,8847	No	ns	0.982
H2O mock vs. H2O	0.365	-0,7436 to 1,474	No	ns	0.8766
H2O mock vs. 2-DG	0.4354	-0,6732 to 1,544	No	ns	0.7819
H2O mock vs. 2-DG+mannose	0.3929	-0,7157 to 1,502	No	ns	0.8419
cytidine monophosphate
H2O mock vs. 2-DG mock	-0.0005348	-1,109 to 1,108	No	ns	>0,9999
H2O mock vs. 2-DG+mannose mock	0.07636	-1,032 to 1,185	No	ns	0.9997
H2O mock vs. H2O	-1.005	-2,113 to 0,1037	No	ns	0.0902
H2O mock vs. 2-DG	-0.3065	-1,415 to 0,8021	No	ns	0.9348
H2O mock vs. 2-DG+mannose	-0.1476	-1,256 to 0,9610	No	ns	0.9969
cytidine diphosphate
H2O mock vs. 2-DG mock	-0.7706	-1,879 to 0,3380	No	ns	0.2764
H2O mock vs. 2-DG+mannose mock	-0.5944	-1,703 to 0,5142	No	ns	0.5238
H2O mock vs. H2O	-0.392	-1,501 to 0,7166	No	ns	0.8431
H2O mock vs. 2-DG	-0.6216	-1,730 to 0,4870	No	ns	0.4805
H2O mock vs. 2-DG+mannose	-0.4111	-1,520 to 0,6975	No	ns	0.8171
cytidine triphosphate
H2O mock vs. 2-DG mock	0.1936	-0,9150 to 1,302	No	ns	0.9908
H2O mock vs. 2-DG+mannose mock	-0.3162	-1,425 to 0,7924	No	ns	0.9267
H2O mock vs. H2O	-0.1442	-1,253 to 0,9644	No	ns	0.9973
H2O mock vs. 2-DG	0.148	-0,9607 to 1,257	No	ns	0.9969
H2O mock vs. 2-DG+mannose	-0.07807	-1,187 to 1,031	No	ns	0.9997
guanine
H2O mock vs. 2-DG mock	-0.008539	-1,117 to 1,100	No	ns	>0,9999
H2O mock vs. 2-DG+mannose mock	-0.008141	-1,117 to 1,100	No	ns	>0,9999
H2O mock vs. H2O	-0.006716	-1,115 to 1,102	No	ns	>0,9999
H2O mock vs. 2-DG	-0.001179	-1,110 to 1,107	No	ns	>0,9999
H2O mock vs. 2-DG+mannose	-0.0175	-1,126 to 1,091	No	ns	>0,9999
guanosine
H2O mock vs. 2-DG mock	-0.1431	-1,252 to 0,9656	No	ns	0.9975
H2O mock vs. 2-DG+mannose mock	-0.0679	-1,177 to 1,041	No	ns	0.9998
H2O mock vs. H2O	0.5746	-0,5340 to 1,683	No	ns	0.5561
H2O mock vs. 2-DG	0.4678	-0,6408 to 1,576	No	ns	0.7319
H2O mock vs. 2-DG+mannose	0.512	-0,5966 to 1,621	No	ns	0.66
guanosine monophosphate
H2O mock vs. 2-DG mock	-0.08282	-1,191 to 1,026	No	ns	0.9997
H2O mock vs. 2-DG+mannose mock	-0.2145	-1,323 to 0,8941	No	ns	0.9851
H2O mock vs. H2O	-0.4169	-1,526 to 0,6917	No	ns	0.8089
H2O mock vs. 2-DG	-0.2442	-1,353 to 0,8644	No	ns	0.974
H2O mock vs. 2-DG+mannose	-0.2137	-1,322 to 0,8949	No	ns	0.9853
guanosine diphosphate
H2O mock vs. 2-DG mock	-0.9468	-2,055 to 0,1618	No	ns	0.1224
H2O mock vs. 2-DG+mannose mock	-0.5116	-1,620 to 0,5970	No	ns	0.6606
H2O mock vs. H2O	-0.01731	-1,126 to 1,091	No	ns	>0,9999
H2O mock vs. 2-DG	-0.5778	-1,686 to 0,5308	No	ns	0.551
H2O mock vs. 2-DG+mannose	-0.5652	-1,674 to 0,5434	No	ns	0.5718
thymidine
H2O mock vs. 2-DG mock	-0.0266	-1,135 to 1,082	No	ns	>0,9999
H2O mock vs. 2-DG+mannose mock	-0.2725	-1,381 to 0,8361	No	ns	0.959
H2O mock vs. H2O	0.2545	-0,8541 to 1,363	No	ns	0.9691
H2O mock vs. 2-DG	-0.3217	-1,430 to 0,7869	No	ns	0.9216
H2O mock vs. 2-DG+mannose	0.0002597	-1,108 to 1,109	No	ns	>0,9999
uridine
H2O mock vs. 2-DG mock	-0.1422	-1,251 to 0,9664	No	ns	0.9976
H2O mock vs. 2-DG+mannose mock	-0.2104	-1,319 to 0,8982	No	ns	0.9863
H2O mock vs. H2O	0.5458	-0,5629 to 1,654	No	ns	0.6039
H2O mock vs. 2-DG	0.2027	-0,9059 to 1,311	No	ns	0.9885
H2O mock vs. 2-DG+mannose	0.3897	-0,7189 to 1,498	No	ns	0.8461
uridine monophosphate
H2O mock vs. 2-DG mock	-0.2004	-1,309 to 0,9082	No	ns	0.9891
H2O mock vs. 2-DG+mannose mock	-0.5516	-1,660 to 0,5570	No	ns	0.5941
H2O mock vs. H2O	-0.114	-1,223 to 0,9946	No	ns	0.9987
H2O mock vs. 2-DG	-0.1584	-1,267 to 0,9502	No	ns	0.996
H2O mock vs. 2-DG+mannose	-0.1366	-1,245 to 0,9720	No	ns	0.9981
uridine diphosphate
H2O mock vs. 2-DG mock	-0.3057	-1,414 to 0,8029	No	ns	0.9355
H2O mock vs. 2-DG+mannose mock	-0.649	-1,758 to 0,4596	No	ns	0.4385
H2O mock vs. H2O	0.319	-0,7896 to 1,428	No	ns	0.9241
H2O mock vs. 2-DG	-0.4503	-1,559 to 0,6583	No	ns	0.7592
H2O mock vs. 2-DG+mannose	-0.01667	-1,125 to 1,092	No	ns	>0,9999
inosine
H2O mock vs. 2-DG mock	0.1998	-0,9088 to 1,308	No	ns	0.9893
H2O mock vs. 2-DG+mannose mock	0.1198	-0,9888 to 1,228	No	ns	0.9986
H2O mock vs. H2O	0.2488	-0,8598 to 1,357	No	ns	0.9718
H2O mock vs. 2-DG	0.5927	-0,5159 to 1,701	No	ns	0.5266
H2O mock vs. 2-DG+mannose	0.4375	-0,6711 to 1,546	No	ns	0.7788
inosine diphosphate
H2O mock vs. 2-DG mock	-0.1269	-1,236 to 0,9817	No	ns	0.9984
H2O mock vs. 2-DG+mannose mock	-0.2379	-1,347 to 0,8707	No	ns	0.9767
H2O mock vs. H2O	-0.03309	-1,142 to 1,076	No	ns	0.9999
H2O mock vs. 2-DG	-0.2315	-1,340 to 0,8771	No	ns	0.9792
H2O mock vs. 2-DG+mannose	-0.2342	-1,343 to 0,8744	No	ns	0.9782
inosine triphosphate
H2O mock vs. 2-DG mock	-0.1263	-1,235 to 0,9823	No	ns	0.9984
H2O mock vs. 2-DG+mannose mock	-0.101	-1,210 to 1,008	No	ns	0.9996
H2O mock vs. H2O	-0.226	-1,335 to 0,8826	No	ns	0.9813
H2O mock vs. 2-DG	-0.209	-1,318 to 0,8996	No	ns	0.9867
H2O mock vs. 2-DG+mannose	0.02033	-1,088 to 1,129	No	ns	>0,9999
xanthine
H2O mock vs. 2-DG mock	0.4117	-0,6969 to 1,520	No	ns	0.8163
H2O mock vs. 2-DG+mannose mock	0.468	-0,6406 to 1,577	No	ns	0.7316
H2O mock vs. H2O	-5.128	-6,236 to -4,019	Yes	****	<0,0001
H2O mock vs. 2-DG	0.2063	-0,9023 to 1,315	No	ns	0.9874
H2O mock vs. 2-DG+mannose	-0.8443	-1,953 to 0,2643	No	ns	0.2007
nicotinamide
H2O mock vs. 2-DG mock	0.3093	-0,7993 to 1,418	No	ns	0.9324
H2O mock vs. 2-DG+mannose mock	0.07967	-1,029 to 1,188	No	ns	0.9997
H2O mock vs. H2O	0.5873	-0,5213 to 1,696	No	ns	0.5354
H2O mock vs. 2-DG	0.5007	-0,6079 to 1,609	No	ns	0.6787
H2O mock vs. 2-DG+mannose	0.625	-0,4836 to 1,734	No	ns	0.4752
NAD+
H2O mock vs. 2-DG mock	-0.03167	-1,140 to 1,077	No	ns	>0,9999
H2O mock vs. 2-DG+mannose mock	-0.1803	-1,289 to 0,9283	No	ns	0.9933
H2O mock vs. H2O	0.7083	-0,4003 to 1,817	No	ns	0.3538
H2O mock vs. 2-DG	0.174	-0,9346 to 1,283	No	ns	0.9943
H2O mock vs. 2-DG+mannose	0.685	-0,4236 to 1,794	No	ns	0.386
NADH
H2O mock vs. 2-DG mock	0.2437	-0,8649 to 1,352	No	ns	0.9742
H2O mock vs. 2-DG+mannose mock	0.4603	-0,6483 to 1,569	No	ns	0.7437
H2O mock vs. H2O	-0.08233	-1,191 to 1,026	No	ns	0.9997
H2O mock vs. 2-DG	-0.06433	-1,173 to 1,044	No	ns	0.9998
H2O mock vs. 2-DG+mannose	0.5863	-0,5223 to 1,695	No	ns	0.537
NADP+
H2O mock vs. 2-DG mock	-0.516	-1,625 to 0,5926	No	ns	0.6533
H2O mock vs. 2-DG+mannose mock	-0.5863	-1,695 to 0,5223	No	ns	0.537
H2O mock vs. H2O	0.1763	-0,9323 to 1,285	No	ns	0.994
H2O mock vs. 2-DG	-0.5547	-1,663 to 0,5539	No	ns	0.5891
H2O mock vs. 2-DG+mannose	-0.2097	-1,318 to 0,8989	No	ns	0.9865
FAD
H2O mock vs. 2-DG mock	0.08833	-1,020 to 1,197	No	ns	0.9997
H2O mock vs. 2-DG+mannose mock	0.1797	-0,9289 to 1,288	No	ns	0.9935
H2O mock vs. H2O	0.2063	-0,9023 to 1,315	No	ns	0.9874
H2O mock vs. 2-DG	0.136	-0,9726 to 1,245	No	ns	0.9981
H2O mock vs. 2-DG+mannose	0.254	-0,8546 to 1,363	No	ns	0.9693
ornithine
H2O mock vs. 2-DG mock	-0.5367	-1,645 to 0,5719	No	ns	0.619
H2O mock vs. 2-DG+mannose mock	-0.1137	-1,222 to 0,9949	No	ns	0.9988
H2O mock vs. H2O	-0.107	-1,216 to 1,002	No	ns	0.9996
H2O mock vs. 2-DG	-0.6123	-1,721 to 0,4963	No	ns	0.4951
H2O mock vs. 2-DG+mannose	-0.2457	-1,354 to 0,8629	No	ns	0.9733
N-acetylglutamic acid
H2O mock vs. 2-DG mock	0.382	-0,7266 to 1,491	No	ns	0.8559
H2O mock vs. 2-DG+mannose mock	0.4323	-0,6763 to 1,541	No	ns	0.7864
H2O mock vs. H2O	-0.187	-1,296 to 0,9216	No	ns	0.9922
H2O mock vs. 2-DG	0.121	-0,9876 to 1,230	No	ns	0.9985
H2O mock vs. 2-DG+mannose	0.209	-0,8996 to 1,318	No	ns	0.9867
aspartic acid
H2O mock vs. 2-DG mock	0.005	-1,104 to 1,114	No	ns	>0,9999
H2O mock vs. 2-DG+mannose mock	0.141	-0,9676 to 1,250	No	ns	0.9977
H2O mock vs. H2O	0.221	-0,8876 to 1,330	No	ns	0.983
H2O mock vs. 2-DG	-0.032	-1,141 to 1,077	No	ns	>0,9999
H2O mock vs. 2-DG+mannose	0.03633	-1,072 to 1,145	No	ns	0.9999
argininosuccinic acid
H2O mock vs. 2-DG mock	0.3567	-0,7519 to 1,465	No	ns	0.8861
H2O mock vs. 2-DG+mannose mock	0.6313	-0,4773 to 1,740	No	ns	0.4653
H2O mock vs. H2O	0.5203	-0,5883 to 1,629	No	ns	0.6462
H2O mock vs. 2-DG	0.63	-0,4786 to 1,739	No	ns	0.4675
H2O mock vs. 2-DG+mannose	0.823	-0,2856 to 1,932	No	ns	0.2208
urea
H2O mock vs. 2-DG mock	-0.1567	-1,265 to 0,9519	No	ns	0.9961
H2O mock vs. 2-DG+mannose mock	0.441	-0,6676 to 1,550	No	ns	0.7735
H2O mock vs. H2O	0.384	-0,7246 to 1,493	No	ns	0.8534
H2O mock vs. 2-DG	0.09	-1,019 to 1,199	No	ns	0.9997
H2O mock vs. 2-DG+mannose	0.4317	-0,6769 to 1,540	No	ns	0.7874
choline
H2O mock vs. 2-DG mock	0.6323	-0,4763 to 1,741	No	ns	0.4639
H2O mock vs. 2-DG+mannose mock	0.192	-0,9166 to 1,301	No	ns	0.9911
H2O mock vs. H2O	-1.074	-2,182 to 0,03494	No	ns	0.0614
H2O mock vs. 2-DG	0.3767	-0,7319 to 1,485	No	ns	0.8626
H2O mock vs. 2-DG+mannose	-0.047	-1,156 to 1,062	No	ns	0.9999
acetylcholine
H2O mock vs. 2-DG mock	-0.4403	-1,549 to 0,6683	No	ns	0.7745
H2O mock vs. 2-DG+mannose mock	-1.458	-2,567 to -0,3497	Yes	**	0.0045
H2O mock vs. H2O	-2.578	-3,687 to -1,469	Yes	****	<0,0001
H2O mock vs. 2-DG	-1.06	-2,169 to 0,04827	No	ns	0.0662
H2O mock vs. 2-DG+mannose	-2.867	-3,976 to -1,758	Yes	****	<0,0001
γ-aminobutyric acid
H2O mock vs. 2-DG mock	0.786	-0,3226 to 1,895	No	ns	0.2592
H2O mock vs. 2-DG+mannose mock	0.5817	-0,5269 to 1,690	No	ns	0.5445
H2O mock vs. H2O	0.494	-0,6146 to 1,603	No	ns	0.6897
H2O mock vs. 2-DG	0.8163	-0,2923 to 1,925	No	ns	0.2273
H2O mock vs. 2-DG+mannose	0.7737	-0,3349 to 1,882	No	ns	0.273
pantothenate
H2O mock vs. 2-DG mock	-0.092	-1,201 to 1,017	No	ns	0.9997
H2O mock vs. 2-DG+mannose mock	0.1533	-0,9553 to 1,262	No	ns	0.9965
H2O mock vs. H2O	0.01867	-1,090 to 1,127	No	ns	>0,9999
H2O mock vs. 2-DG	-0.3147	-1,423 to 0,7939	No	ns	0.928
H2O mock vs. 2-DG+mannose	0.006	-1,103 to 1,115	No	ns	>0,9999
pyridoxine
H2O mock vs. 2-DG mock	-0.1603	-1,269 to 0,9483	No	ns	0.9958
H2O mock vs. 2-DG+mannose mock	-0.156	-1,265 to 0,9526	No	ns	0.9962
H2O mock vs. H2O	-0.07033	-1,179 to 1,038	No	ns	0.9997
H2O mock vs. 2-DG	-0.1693	-1,278 to 0,9393	No	ns	0.9949
H2O mock vs. 2-DG+mannose	-0.2303	-1,339 to 0,8783	No	ns	0.9797
betaine
H2O mock vs. 2-DG mock	0.2827	-0,8259 to 1,391	No	ns	0.9525
H2O mock vs. 2-DG+mannose mock	-0.07233	-1,181 to 1,036	No	ns	0.9997
H2O mock vs. H2O	0.236	-0,8726 to 1,345	No	ns	0.9775
H2O mock vs. 2-DG	0.4467	-0,6619 to 1,555	No	ns	0.7648
H2O mock vs. 2-DG+mannose	0.3333	-0,7753 to 1,442	No	ns	0.9106
carnitine
H2O mock vs. 2-DG mock	-1.397	-2,506 to -0,2884	Yes	**	0.0072
H2O mock vs. 2-DG+mannose mock	-3.391	-4,500 to -2,283	Yes	****	<0,0001
H2O mock vs. H2O	0.801	-0,3076 to 1,910	No	ns	0.2431
H2O mock vs. 2-DG	-1.095	-2,203 to 0,01394	No	ns	0.0543
H2O mock vs. 2-DG+mannose	-1.23	-2,339 to -0,1214	Yes	*	0.0233
creatine
H2O mock vs. 2-DG mock	0.8187	-0,2899 to 1,927	No	ns	0.2252
H2O mock vs. 2-DG+mannose mock	0.743	-0,3656 to 1,852	No	ns	0.3092
H2O mock vs. H2O	0.227	-0,8816 to 1,336	No	ns	0.981
H2O mock vs. 2-DG	0.7597	-0,3489 to 1,868	No	ns	0.2891
H2O mock vs. 2-DG+mannose	0.7817	-0,3269 to 1,890	No	ns	0.264
phosphocreatine
H2O mock vs. 2-DG mock	0.8373	-0,2713 to 1,946	No	ns	0.2071
H2O mock vs. 2-DG+mannose mock	0.7767	-0,3319 to 1,885	No	ns	0.2696
H2O mock vs. H2O	0.275	-0,8336 to 1,384	No	ns	0.9575
H2O mock vs. 2-DG	0.8527	-0,2559 to 1,961	No	ns	0.1932
H2O mock vs. 2-DG+mannose	0.8683	-0,2403 to 1,977	No	ns	0.1796
